# Supplementary material for: Identification of differentially expressed miRNAs in chicken lung and trachea with avian influenza virus infection by a deep sequencing approach
Source: BMC Genomics. 2009 Nov 5;10:512. doi: 10.1186/1471-2164-10-512 (PMC2777939; doi:10.1186/1471-2164-10-512)
Supplement: Additional file 1 — Novel miRNAs. This table includes all the novel miRNAs identified in both chicken lung and trachea in the current study. [file 1471-2164-10-512-S1.xls]

## Sheet: Sheet1
TTCTGGGTCGGGGTTTCGTACGTAG
ATGCAGAAGTGCACGGAAACAGCT
AAGCTGCCAGTTGAAGAACTGT
AAGCTGCCAGTTGAAGAACTGTT
AAAGGACGGAGGCGGCCCGCGC
TAGTGCAATATTGCTTATAGGGT
GGCTACGCCGCGACGAGTAGGAGGG
AAGGTCCAACCTCACATGTCC
TCGCACAGGAGCAAGTTACCG
GGCTACGCCGCGACGAGTAGGAGG
TCTGTGAACTCATGCAAGCTTGCTG
GCGCGAGGGGCGGCGGCGGC
CACTCGGGTCGCGTCGGAGA
GTGGTCGGGACCGGAGCGCGGA
GGTTAGTGGGCAGTTTTGGTGA
GACGTTGGCTCTGGTGGTGATG
CACTGAGCGCAGCACGGGAGCG
TGTCTCAATGGGTCCCAATGGGT
GGTTAGATGTCTGTTGGGAGGCATAGATC
GAAAGGACGGAGGCGGCCCGCG
ATGGGTCAAACGTTGACCAA
AAAGGACGGAGGCGGCCCGCG
TGACTTAAATAGGAGCAGAATT
GTTAGTGCGCGGTAAGCTAGG
TGTGGCACTGAGGGATGTGG
CGGACACGTAGAGCCGGCTGCAGG
CCTGATTCTGGGTCGGGGTTTCG
TACAGTGATCACGTTACGATGG
GTTTCCGTAGTGTAGCGGTTAT
AAGCTGCCAGTTGAAGAACTG
CGGGGGGCAATTCGGGCGGTT
AGAATTGCGTTTGGACAATC
AGTTCTTCAGTGGCAAGCTTTA
GTCGGGCTGGGGCGCGAAGCGGGGC
AAGAAGCTAGTGAAGTTGCACAAAG
GACCTGATTCTGGGTCGGGGTTT
ATGGCTGAGGAGCTGTGGTCCT
AAAGGTCCAACCTCACATGTCCT
CCACCCTGGTAACGCCCGATCTCGT
ATCTCCCAATCTGCGCGGTTGCATTTG
CGTAACTCGCTGCTGTGAGAGG
GCGCGGCGCCGCCGGGCCGGGCTCGGGCC
TGGTCACAGCAACCCCAGGCAA
TTTAAATCATGCAGCTGTTGA
TGGTCCTTTTCAACCCAGGCC
TGGATGGGGCTGTGAGCAAC
TGAGAGTGTGGGAGTGGGAGGGAAGTGAG
GGAGTGTGATCGAAAGTGTCCGGCGTCA
TCGCACAGGAGCAAGTTACCGC
ATCTGTCACCCCATTGATCGCCAGG
CCGCGCAGTGCCTCGTCCTCGA
GAATGGGCTCTTCTGGCAGAAGT
GATCAGAAGGCTGCGTGTTCG
ATGTGAGCACAGTGAGGTGGT
AAGGTCCAACCTCACATGTCCT
AGGATTTGAAGGAGACGAGGCA
AGTTCTTCAGTGGCAAGCTTT
CTGATGTGACTGTGAAGATTCAGA
AAGCTGCCAGTTGAAGAACT
CACAAGAATTGCGTTTGGACAA
CACAAGAATTGCGTTTGGACAAT
GTCAGGATGGCCGAGCGGTCTAAGGCGCT
GAGACTGAGGAGGACTCTTGATCT
AGAATTGCGTTTGGACAATCA
TCCTTGTTTGGGTTGTAATGA
ATGTTGATGGATTTTTGGAGAAT
GACATTGAGGGACCCGAAGGCAA
AGGGCGCGAGGGGCGGCGGCG
ATTTCACTCTCAGCAGGCTCC
GGTCTGTGATGAGTTTTGGCATGT
GACCTGATTCTGGGTCGGGGTTTCG
TGTTGGTAGTATGGCAGTAG
CCCTTCTGTTCGGGCCGCCTCCGT
GTTTCCGTAGTGTAGCGGTTATCA
TGGCGATGATGACACACTTGCCCTCA
CCAGCTGTAAATCCCCAGGAGCTG
TTAGTGCGCGGTAAGCTAGGGTGT
TGGTAAGGATTTGAAGGAGACGAGGCAGG
TGACTTCAGTAGGAGCAGGATT
CTGATTCTGGGTCGGGGTTTCG
GTTTCCGTAGTGTAGCGGTTATCACGT
CTGTGGTGCTGTACTAAGGCTG
TGAAGATGAGAAGCTCCAGGG
AGGGATTGGGCAATGGTTCTGCT
TTGACATCATCATACTTGGGAT
AAGGTCCAACCTCACATGTCCT
AAGCTGCCAGTTGAAGAACTGT
