# Supplementary material for: Identification of differentially expressed miRNAs in chicken lung and trachea with avian influenza virus infection by a deep sequencing approach
Source: BMC Genomics. 2009 Nov 5;10:512. doi: 10.1186/1471-2164-10-512 (PMC2777939; doi:10.1186/1471-2164-10-512)
Supplement: Additional file 2 — Enriched GO terms in biological process of each comparison. This table includes all the enriched GO terms in biological process of the four comparisons. [file 1471-2164-10-512-S2.xls]

## Sheet: Lung comparison induced
Category	Term	Fold Enrichment	Count	%	PValue	Genes	List Total	Pop Hits	Pop Total	Fold Enrichment	Bonferroni	Benjamini	FDR
GOTERM_BP_ALL	GO:0001657~ureteric bud development	25.8816	3	0.0171	0.00518476	2760825, 2775434, 2775552,	114	6	5901	25.8816	1	0.237649	8.89389
GOTERM_BP_ALL	GO:0001656~metanephros development	22.1842	3	0.0171	0.00716814	2760825, 2775434, 2775552,	114	7	5901	22.1842	1	0.287224	12.0943
GOTERM_BP_ALL	GO:0050767~regulation of neurogenesis	19.4112	3	0.0171	0.00943851	2775238, 2775434, 2757658,	114	8	5901	19.4112	1	0.346503	15.6274
GOTERM_BP_ALL	GO:0001655~urogenital system development	15.5289	3	0.0171	0.0147945	2760825, 2775434, 2775552,	114	10	5901	15.5289	1	0.452672	23.4385
GOTERM_BP_ALL	GO:0001822~kidney development	15.5289	3	0.0171	0.0147945	2760825, 2775434, 2775552,	114	10	5901	15.5289	1	0.452672	23.4385
GOTERM_BP_ALL	GO:0007409~axonogenesis	14.4937	7	0.04	5.68152e-06	2759602, 2775238, 2775434, 2758663, 2764832, 2759029, 2757658,	114	25	5901	14.4937	0.0161794	0.00108686	0.01018
GOTERM_BP_ALL	GO:0048812~neurite morphogenesis	13.9362	7	0.04	7.27149e-06	2759602, 2775238, 2775434, 2758663, 2764832, 2759029, 2757658,	114	26	5901	13.9362	0.0206601	0.00115913	0.0130287
GOTERM_BP_ALL	GO:0048667~neuron morphogenesis during differentiation	13.9362	7	0.04	7.27149e-06	2759602, 2775238, 2775434, 2758663, 2764832, 2759029, 2757658,	114	26	5901	13.9362	0.0206601	0.00115913	0.0130287
GOTERM_BP_ALL	GO:0043062~extracellular structure organization and biogenesis	13.6219	5	0.0286	0.000395754	2759602, 2766555, 2775479, 2764832, 2764667,	114	19	5901	13.6219	0.679038	0.0287189	0.706765
GOTERM_BP_ALL	GO:0051094~positive regulation of developmental process	12.9408	4	0.0229	0.0031924	2759602, 2775238, 2775434, 2757658,	114	16	5901	12.9408	0.999897	0.170845	5.56843
GOTERM_BP_ALL	GO:0030198~extracellular matrix organization and biogenesis	12.9408	3	0.0171	0.0211643	2759602, 2766555, 2764667,	114	12	5901	12.9408	1	0.540403	31.8395
GOTERM_BP_ALL	GO:0000904~cellular morphogenesis during differentiation	12.4946	7	0.04	1.43162e-05	2759602, 2775238, 2775434, 2758663, 2764832, 2759029, 2757658,	114	29	5901	12.4946	0.0402688	0.00164273	0.0256495
GOTERM_BP_ALL	GO:0031175~neurite development	12.4946	7	0.04	1.43162e-05	2759602, 2775238, 2775434, 2758663, 2764832, 2759029, 2757658,	114	29	5901	12.4946	0.0402688	0.00164273	0.0256495
GOTERM_BP_ALL	GO:0003001~generation of a signal involved in cell-cell signaling	11.9453	3	0.0171	0.0247033	2759502, 2775238, 2775434,	114	13	5901	11.9453	1	0.583462	36.1227
GOTERM_BP_ALL	GO:0048666~neuron development	11.6885	7	0.04	2.15081e-05	2759602, 2775238, 2775434, 2758663, 2764832, 2759029, 2757658,	114	31	5901	11.6885	0.0598825	0.00228444	0.0385325
GOTERM_BP_ALL	GO:0007411~axon guidance	10.8975	4	0.0229	0.00529804	2759602, 2775434, 2764832, 2759029,	114	19	5901	10.8975	1	0.238406	9.07961
GOTERM_BP_ALL	GO:0030182~neuron differentiation	10.6181	8	0.0457	7.26521e-06	2759602, 2775238, 2775434, 2759069, 2758663, 2764832, 2759029, 2757658,	114	39	5901	10.6181	0.0206425	0.00122622	0.0130174
GOTERM_BP_ALL	GO:0030326~embryonic limb morphogenesis	10.3526	3	0.0171	0.0324394	2775625, 2760825, 2758663,	114	15	5901	10.3526	1	0.676033	44.6174
GOTERM_BP_ALL	GO:0035113~embryonic appendage morphogenesis	10.3526	3	0.0171	0.0324394	2775625, 2760825, 2758663,	114	15	5901	10.3526	1	0.676033	44.6174
GOTERM_BP_ALL	GO:0008285~negative regulation of cell proliferation	9.85965	4	0.0229	0.00707259	2759602, 2775367, 2775434, 2761449,	114	21	5901	9.85965	1	0.287963	11.9426
GOTERM_BP_ALL	GO:0001505~regulation of neurotransmitter levels	9.70559	3	0.0171	0.0366175	2759602, 2775238, 2775434,	114	16	5901	9.70559	1	0.695786	48.7497
GOTERM_BP_ALL	GO:0030030~cell projection organization and biogenesis	9.63035	8	0.0457	1.4289e-05	2759778, 2759602, 2775238, 2775434, 2758663, 2764832, 2759029, 2757658,	114	43	5901	9.63035	0.0401939	0.00195162	0.0256008
GOTERM_BP_ALL	GO:0032990~cell part morphogenesis	9.63035	8	0.0457	1.4289e-05	2759778, 2759602, 2775238, 2775434, 2758663, 2764832, 2759029, 2757658,	114	43	5901	9.63035	0.0401939	0.00195162	0.0256008
GOTERM_BP_ALL	GO:0048858~cell projection morphogenesis	9.63035	8	0.0457	1.4289e-05	2759778, 2759602, 2775238, 2775434, 2758663, 2764832, 2759029, 2757658,	114	43	5901	9.63035	0.0401939	0.00195162	0.0256008
GOTERM_BP_ALL	GO:0060173~limb development	9.13467	3	0.0171	0.0409902	2775625, 2760825, 2758663,	114	17	5901	9.13467	1	0.725299	52.7616
GOTERM_BP_ALL	GO:0048736~appendage development	9.13467	3	0.0171	0.0409902	2775625, 2760825, 2758663,	114	17	5901	9.13467	1	0.725299	52.7616
GOTERM_BP_ALL	GO:0035108~limb morphogenesis	9.13467	3	0.0171	0.0409902	2775625, 2760825, 2758663,	114	17	5901	9.13467	1	0.725299	52.7616
GOTERM_BP_ALL	GO:0035107~appendage morphogenesis	9.13467	3	0.0171	0.0409902	2775625, 2760825, 2758663,	114	17	5901	9.13467	1	0.725299	52.7616
GOTERM_BP_ALL	GO:0001654~eye development	8.62719	3	0.0171	0.0455484	2759602, 2775434, 2775552,	114	18	5901	8.62719	1	0.748373	56.6271
GOTERM_BP_ALL	GO:0048699~generation of neurons	8.62719	8	0.0457	3.01707e-05	2759602, 2775238, 2775434, 2759069, 2758663, 2764832, 2759029, 2757658,	114	48	5901	8.62719	0.0829758	0.00279034	0.0540479
GOTERM_BP_ALL	GO:0022008~neurogenesis	8.45113	8	0.0457	3.4648e-05	2759602, 2775238, 2775434, 2759069, 2758663, 2764832, 2759029, 2757658,	114	49	5901	8.45113	0.0946884	0.0031038	0.0620661
GOTERM_BP_ALL	GO:0045941~positive regulation of transcription	7.51401	9	0.0514	2.01588e-05	2775132, 2773884, 2764793, 2775324, 2763471, 2759069, 2775552, 2759368, 2775545,	114	62	5901	7.51401	0.0562336	0.00222355	0.0361156
GOTERM_BP_ALL	GO:0043069~negative regulation of programmed cell death	7.39474	5	0.0286	0.004224	2759793, 2773888, 2775434, 2759069, 2772236,	114	35	5901	7.39474	0.999995	0.215772	7.30432
GOTERM_BP_ALL	GO:0043066~negative regulation of apoptosis	7.39474	5	0.0286	0.004224	2759793, 2773888, 2775434, 2759069, 2772236,	114	35	5901	7.39474	0.999995	0.215772	7.30432
GOTERM_BP_ALL	GO:0045935~positive regulation of nucleobase, nucleoside, nucleotide and nucleic acid metabolic process	7.16721	9	0.0514	2.86913e-05	2775132, 2773884, 2764793, 2775324, 2763471, 2759069, 2775552, 2759368, 2775545,	114	65	5901	7.16721	0.0790726	0.00274203	0.0513984
GOTERM_BP_ALL	GO:0009968~negative regulation of signal transduction	7.13975	4	0.0229	0.0173961	2760825, 2773975, 2775607, 2759624,	114	29	5901	7.13975	1	0.489203	26.9815
GOTERM_BP_ALL	GO:0000902~cell morphogenesis	6.16228	10	0.0571	2.78546e-05	2759778, 2759602, 2759793, 2775238, 2775434, 2758663, 2764832, 2759029, 2773996, 2757658,	114	84	5901	6.16228	0.0768576	0.00285206	0.0498998
GOTERM_BP_ALL	GO:0032989~cellular structure morphogenesis	6.16228	10	0.0571	2.78546e-05	2759778, 2759602, 2759793, 2775238, 2775434, 2758663, 2764832, 2759029, 2773996, 2757658,	114	84	5901	6.16228	0.0768576	0.00285206	0.0498998
GOTERM_BP_ALL	GO:0031325~positive regulation of cellular metabolic process	6.05024	9	0.0514	9.88414e-05	2775132, 2773884, 2764793, 2775324, 2763471, 2759069, 2775552, 2759368, 2775545,	114	77	5901	6.05024	0.247073	0.00831196	0.176962
GOTERM_BP_ALL	GO:0009887~organ morphogenesis	5.89707	9	0.0514	0.000118716	2760825, 2758927, 2759602, 2773975, 2775434, 2759458, 2759069, 2758663, 2775552,	114	79	5901	5.89707	0.288836	0.00969138	0.212508
GOTERM_BP_ALL	GO:0008283~cell proliferation	5.68132	9	0.0514	0.000154639	2759602, 2773888, 2775367, 2775434, 2759029, 2773996, 2759368, 2759385, 2761449,	114	82	5901	5.68132	0.358537	0.0122577	0.27673
GOTERM_BP_ALL	GO:0045893~positive regulation of transcription, DNA-dependent	5.62643	5	0.0286	0.0112098	2775132, 2773884, 2775552, 2759368, 2775545,	114	46	5901	5.62643	1	0.387607	18.2904
GOTERM_BP_ALL	GO:0009653~anatomical structure morphogenesis	5.62643	20	0.1143	1.25474e-09	2758927, 2759793, 2773975, 2775434, 2759458, 2764832, 2759778, 2775625, 2760825, 2759602, 2775238, 2759486, 2773797, 2759069, 2759336, 2758663, 2759029, 2775552, 2773996, 2757658,	114	184	5901	5.62643	3.60236e-06	1.80118e-06	2.24832e-06
GOTERM_BP_ALL	GO:0009893~positive regulation of metabolic process	5.61287	9	0.0514	0.000168439	2775132, 2773884, 2764793, 2775324, 2763471, 2759069, 2775552, 2759368, 2775545,	114	83	5901	5.61287	0.383458	0.012986	0.301389
GOTERM_BP_ALL	GO:0007423~sensory organ development	5.59602	4	0.0229	0.0331449	2759602, 2775434, 2758663, 2775552,	114	37	5901	5.59602	1	0.67543	45.3366
GOTERM_BP_ALL	GO:0048598~embryonic morphogenesis	5.44875	4	0.0229	0.0354974	2775625, 2760825, 2758663, 2775552,	114	38	5901	5.44875	1	0.692462	47.6714
GOTERM_BP_ALL	GO:0042127~regulation of cell proliferation	5.44875	6	0.0343	0.00446678	2759602, 2775367, 2775434, 2759029, 2759368, 2761449,	114	57	5901	5.44875	0.999997	0.218992	7.70847
GOTERM_BP_ALL	GO:0045595~regulation of cell differentiation	5.44875	4	0.0229	0.0354974	2759602, 2775238, 2775434, 2759336,	114	38	5901	5.44875	1	0.692462	47.6714
GOTERM_BP_ALL	GO:0016477~cell migration	5.392	5	0.0286	0.012983	2758927, 2759602, 2775434, 2764832, 2759029,	114	48	5901	5.392	1	0.414901	20.8765
GOTERM_BP_ALL	GO:0051674~localization of cell	5.35481	6	0.0343	0.00481489	2758927, 2759602, 2775434, 2775415, 2764832, 2759029,	114	58	5901	5.35481	0.999999	0.230067	8.28502
GOTERM_BP_ALL	GO:0006928~cell motility	5.35481	6	0.0343	0.00481489	2758927, 2759602, 2775434, 2775415, 2764832, 2759029,	114	58	5901	5.35481	0.999999	0.230067	8.28502
GOTERM_BP_ALL	GO:0050793~regulation of developmental process	4.97723	5	0.0286	0.0170438	2759602, 2775238, 2775434, 2759336, 2757658,	114	52	5901	4.97723	1	0.486729	26.5109
GOTERM_BP_ALL	GO:0009790~embryonic development	4.89651	7	0.04	0.00277565	2775625, 2760825, 2775367, 2759069, 2758663, 2775552, 2759029,	114	74	5901	4.89651	0.999658	0.153165	4.8585
GOTERM_BP_ALL	GO:0048518~positive regulation of biological process	4.88332	15	0.0857	1.63485e-06	2775132, 2773884, 2775607, 2775434, 2759602, 2775238, 2764793, 2775324, 2763471, 2759069, 2759029, 2775552, 2775545, 2759368, 2757658,	114	159	5901	4.88332	0.00468266	0.000426605	0.00292938
GOTERM_BP_ALL	GO:0048522~positive regulation of cellular process	4.80658	13	0.0743	1.26059e-05	2775132, 2773884, 2775607, 2775434, 2759602, 2764793, 2775324, 2763471, 2759069, 2759029, 2775552, 2775545, 2759368,	114	140	5901	4.80658	0.0355446	0.00180795	0.0225855
GOTERM_BP_ALL	GO:0007267~cell-cell signaling	4.79288	5	0.0286	0.0193407	2759502, 2760825, 2759602, 2775238, 2775434,	114	54	5901	4.79288	1	0.517222	29.528
GOTERM_BP_ALL	GO:0007399~nervous system development	4.79288	10	0.0571	0.000201733	2759943, 2759602, 2775238, 2775479, 2775434, 2759069, 2758663, 2764832, 2759029, 2757658,	114	108	5901	4.79288	0.439673	0.0151274	0.360861
GOTERM_BP_ALL	GO:0048519~negative regulation of biological process	4.70574	16	0.0914	1.02238e-06	2759793, 2773975, 2775607, 2775367, 2775434, 2761449, 2772236, 2759624, 2759778, 2760825, 2759602, 2773888, 2768276, 2775415, 2773798, 2759069,	114	176	5901	4.70574	0.00293095	0.000293483	0.00183195
GOTERM_BP_ALL	GO:0042981~regulation of apoptosis	4.65287	8	0.0457	0.00148128	2759602, 2759793, 2773888, 2775548, 2775434, 2759069, 2775552, 2772236,	114	89	5901	4.65287	0.98582	0.0921944	2.62124
GOTERM_BP_ALL	GO:0048523~negative regulation of cellular process	4.62171	15	0.0857	3.16088e-06	2759793, 2773975, 2775607, 2775367, 2775434, 2761449, 2759624, 2772236, 2759778, 2760825, 2759602, 2773888, 2768276, 2775415, 2759069,	114	168	5901	4.62171	0.00903386	0.000755957	0.00566371
GOTERM_BP_ALL	GO:0043067~regulation of programmed cell death	4.60117	8	0.0457	0.00158122	2759602, 2759793, 2773888, 2775548, 2775434, 2759069, 2775552, 2772236,	114	90	5901	4.60117	0.989362	0.0940462	2.79574
GOTERM_BP_ALL	GO:0046903~secretion	4.54063	5	0.0286	0.0231305	2759502, 2775238, 2758483, 2775434, 2765931,	114	57	5901	4.54063	1	0.568224	34.2516
GOTERM_BP_ALL	GO:0048856~anatomical structure development	4.48614	26	0.1486	2.25688e-10	2759793, 2773975, 2764832, 2759778, 2775625, 2775479, 2759029, 2775552, 2764667, 2759368, 2759943, 2758927, 2773884, 2775434, 2775367, 2759458, 2760825, 2759602, 2775238, 2759486, 2773797, 2758663, 2759336, 2759069, 2773996, 2757658,	114	300	5901	4.48614	6.4795e-07	6.4795e-07	4.04401e-07
GOTERM_BP_ALL	GO:0048468~cell development	4.46687	17	0.0971	8.28698e-07	2775132, 2759793, 2775434, 2756945, 2764832, 2772236, 2759602, 2775238, 2775479, 2773888, 2775548, 2773797, 2758663, 2759069, 2759029, 2775552, 2757658,	114	197	5901	4.46687	0.00237636	0.00026432	0.0014849
GOTERM_BP_ALL	GO:0006915~apoptosis	4.14105	10	0.0571	0.00060134	2775132, 2759602, 2759793, 2773888, 2775548, 2775434, 2756945, 2759069, 2775552, 2772236,	114	125	5901	4.14105	0.822177	0.0422554	1.07205
GOTERM_BP_ALL	GO:0012501~programmed cell death	4.10819	10	0.0571	0.000637358	2775132, 2759602, 2759793, 2773888, 2775548, 2775434, 2756945, 2759069, 2775552, 2772236,	114	126	5901	4.10819	0.839657	0.0436629	1.13592
GOTERM_BP_ALL	GO:0051246~regulation of protein metabolic process	3.98178	5	0.0286	0.0353237	2759778, 2775132, 2770159, 2768276, 2759069,	114	65	5901	3.98178	1	0.694794	47.5023
GOTERM_BP_ALL	GO:0016265~death	3.95139	10	0.0571	0.000844984	2775132, 2759602, 2759793, 2773888, 2775548, 2775434, 2756945, 2759069, 2775552, 2772236,	114	131	5901	3.95139	0.911696	0.054878	1.50332
GOTERM_BP_ALL	GO:0008219~cell death	3.95139	10	0.0571	0.000844984	2775132, 2759602, 2759793, 2773888, 2775548, 2775434, 2756945, 2759069, 2775552, 2772236,	114	131	5901	3.95139	0.911696	0.054878	1.50332
GOTERM_BP_ALL	GO:0040007~growth	3.92145	5	0.0286	0.0370657	2759602, 2759793, 2764793, 2775479, 2773996,	114	66	5901	3.92145	1	0.696273	49.1752
GOTERM_BP_ALL	GO:0048513~organ development	3.83431	14	0.08	5.71124e-05	2758927, 2759943, 2773884, 2773975, 2775434, 2759458, 2760825, 2759602, 2775479, 2758663, 2759069, 2775552, 2759368, 2764667,	114	189	5901	3.83431	0.151236	0.0049566	0.102288
GOTERM_BP_ALL	GO:0030154~cell differentiation	3.80866	22	0.1257	1.58078e-07	2775132, 2759793, 2773884, 2775367, 2775434, 2756945, 2764832, 2759385, 2772236, 2759602, 2775238, 2775479, 2773888, 2775548, 2773797, 2759069, 2758663, 2759336, 2759029, 2775552, 2775622, 2757658,	114	299	5901	3.80866	0.000453739	7.56375e-05	0.000283253
GOTERM_BP_ALL	GO:0048869~cellular developmental process	3.80866	22	0.1257	1.58078e-07	2775132, 2759793, 2773884, 2775367, 2775434, 2756945, 2764832, 2759385, 2772236, 2759602, 2775238, 2775479, 2773888, 2775548, 2773797, 2759069, 2758663, 2759336, 2759029, 2775552, 2775622, 2757658,	114	299	5901	3.80866	0.000453739	7.56375e-05	0.000283253
GOTERM_BP_ALL	GO:0048731~system development	3.80301	18	0.1029	3.29745e-06	2758927, 2759943, 2773975, 2773884, 2775434, 2759458, 2764832, 2760825, 2759602, 2775238, 2775479, 2759069, 2758663, 2759029, 2775552, 2759368, 2764667, 2757658,	114	245	5901	3.80301	0.00942233	0.000727966	0.0059084
GOTERM_BP_ALL	GO:0007167~enzyme linked receptor protein signaling pathway	3.78755	6	0.0343	0.0199904	2759176, 2760825, 2773975, 2764793, 2775479, 2759706,	114	82	5901	3.78755	1	0.524436	30.3598
GOTERM_BP_ALL	GO:0003008~system process	3.09694	7	0.04	0.0242268	2759602, 2775612, 2775238, 2759589, 2759486, 2758629, 2775434,	114	117	5901	3.09694	1	0.580746	35.5613
GOTERM_BP_ALL	GO:0032502~developmental process	2.98962	35	0.2	3.37531e-09	2759793, 2773975, 2764832, 2759385, 2772236, 2769888, 2759778, 2775625, 2775479, 2773888, 2775548, 2759029, 2775552, 2759368, 2764667, 2775622, 2775132, 2758927, 2759943, 2759765, 2773884, 2775367, 2775434, 2756945, 2759458, 2760825, 2759602, 2775238, 2759486, 2773797, 2758663, 2759336, 2759069, 2773996, 2757658,	114	606	5901	2.98962	9.69047e-06	3.23017e-06	6.04808e-06
GOTERM_BP_ALL	GO:0065008~regulation of biological quality	2.89359	9	0.0514	0.0116873	2759778, 2759602, 2759793, 2764794, 2764581, 2759486, 2768276, 2775434, 2773996,	114	161	5901	2.89359	1	0.391251	18.9945
GOTERM_BP_ALL	GO:0007275~multicellular organismal development	2.83168	25	0.1429	3.89022e-06	2773975, 2764832, 2759385, 2769888, 2775625, 2775479, 2775552, 2759029, 2764667, 2759368, 2775622, 2759943, 2758927, 2759765, 2773884, 2775434, 2775367, 2759458, 2760825, 2759602, 2775238, 2759486, 2758663, 2759069, 2757658,	114	457	5901	2.83168	0.0111067	0.000797456	0.0069705
GOTERM_BP_ALL	GO:0032501~multicellular organismal process	2.77143	31	0.1771	2.27279e-07	2773975, 2764832, 2759385, 2769888, 2775625, 2775479, 2759029, 2775552, 2759368, 2764667, 2775622, 2775132, 2759943, 2758927, 2775612, 2759765, 2759589, 2773884, 2775367, 2775434, 2759458, 2760825, 2759602, 2775238, 2759486, 2758629, 2773798, 2758663, 2759336, 2759069, 2757658,	114	579	5901	2.77143	0.000652304	9.32123e-05	0.00040725
GOTERM_BP_ALL	GO:0050789~regulation of biological process	2.041	47	0.2686	3.91032e-07	2759380, 2759502, 2770125, 2759793, 2759618, 2773975, 2758480, 2761449, 2775468, 2772236, 2759624, 2759778, 2764793, 2775479, 2773888, 2775548, 2759578, 2773903, 2775415, 2759029, 2775552, 2759368, 2764667, 2775545, 2775622, 2775132, 2770159, 2773884, 2775607, 2775367, 2775434, 2761491, 2755763, 2760825, 2759602, 2775238, 2775175, 2775324, 2768276, 2763471, 2773797, 2773798, 2759069, 2759336, 275…	114	1192	5901	2.041	0.00112202	0.000140322	0.000700672
GOTERM_BP_ALL	GO:0065007~biological regulation	2.03384	51	0.2914	8.58368e-08	2770125, 2759793, 2764581, 2758480, 2775468, 2761449, 2759778, 2773888, 2775479, 2773903, 2759578, 2775552, 2770159, 2775607, 2775434, 2760825, 2759602, 2775175, 2759486, 2775324, 2768276, 2773797, 2763471, 2773798, 2758663, 2759336, 2759069, 2759502, 2759380, 2773975, 2759618, 2759624, 2772236, 2764794, 2764793, 2775548, 2775415, 2759029, 2775545, 2764667, 2759368, 2775622, 2775132, 2773884, 277…	114	1298	5901	2.03384	0.000246407	6.16074e-05	0.000153807
GOTERM_BP_ALL	GO:0016043~cellular component organization and biogenesis	1.96461	23	0.1314	0.00220908	2775132, 2759793, 2758483, 2775367, 2775434, 2765931, 2755763, 2764832, 2759778, 2759602, 2775238, 2766555, 2775175, 2775479, 2768276, 2773797, 2775415, 2758663, 2759029, 2773996, 2764667, 2761478, 2757658,	114	606	5901	1.96461	0.998252	0.126364	3.88525
GOTERM_BP_ALL	GO:0050794~regulation of cellular process	1.94905	43	0.2457	6.28646e-06	2759380, 2770125, 2759793, 2759618, 2773975, 2758480, 2761449, 2775468, 2772236, 2759624, 2759778, 2764793, 2775479, 2773888, 2775548, 2759578, 2773903, 2775415, 2759029, 2775552, 2759368, 2775545, 2764667, 2775622, 2775132, 2773884, 2775607, 2775367, 2775434, 2761491, 2755763, 2760825, 2759602, 2775238, 2775175, 2775324, 2768276, 2763471, 2773797, 2759069, 2759336, 2758663, 2775379,	114	1142	5901	1.94905	0.0178866	0.00112739	0.0112638
GOTERM_BP_ALL	GO:0006355~regulation of transcription, DNA-dependent	1.81764	23	0.1314	0.00573943	2759380, 2775132, 2759618, 2773884, 2758480, 2775367, 2761491, 2755763, 2775468, 2775175, 2775479, 2775324, 2759578, 2773903, 2763471, 2773797, 2759069, 2758663, 2775552, 2759368, 2764667, 2775545, 2775622,	114	655	5901	1.81764	1	0.251676	9.79982
GOTERM_BP_ALL	GO:0019222~regulation of metabolic process	1.80859	29	0.1657	0.00155586	2759380, 2759618, 2758480, 2775468, 2759778, 2764793, 2775479, 2773903, 2759578, 2775552, 2775545, 2764667, 2759368, 2775622, 2770159, 2775132, 2773884, 2775367, 2775434, 2761491, 2755763, 2775175, 2775324, 2768276, 2773797, 2763471, 2758663, 2759069, 2775379,	114	830	5901	1.80859	0.988557	0.0945662	2.75149
GOTERM_BP_ALL	GO:0006351~transcription, DNA-dependent	1.79842	23	0.1314	0.00650546	2759380, 2775132, 2759618, 2773884, 2758480, 2775367, 2761491, 2755763, 2775468, 2775175, 2775479, 2775324, 2759578, 2773903, 2763471, 2773797, 2759069, 2758663, 2775552, 2759368, 2764667, 2775545, 2775622,	114	662	5901	1.79842	1	0.276078	11.037
GOTERM_BP_ALL	GO:0032774~RNA biosynthetic process	1.7903	23	0.1314	0.00685881	2759380, 2775132, 2759618, 2773884, 2758480, 2775367, 2761491, 2755763, 2775468, 2775175, 2775479, 2775324, 2759578, 2773903, 2763471, 2773797, 2759069, 2758663, 2775552, 2759368, 2764667, 2775545, 2775622,	114	665	5901	1.7903	1	0.284595	11.6022
GOTERM_BP_ALL	GO:0045449~regulation of transcription	1.70948	25	0.1429	0.00793235	2759380, 2759618, 2758480, 2775468, 2764793, 2775479, 2773903, 2759578, 2775552, 2775545, 2764667, 2759368, 2775622, 2775132, 2773884, 2775367, 2761491, 2755763, 2775175, 2775324, 2773797, 2763471, 2758663, 2759069, 2775379,	114	757	5901	1.70948	1	0.308425	13.2989
GOTERM_BP_ALL	GO:0019219~regulation of nucleobase, nucleoside, nucleotide and nucleic acid metabolic process	1.6894	25	0.1429	0.00915768	2759380, 2759618, 2758480, 2775468, 2764793, 2775479, 2773903, 2759578, 2775552, 2775545, 2764667, 2759368, 2775622, 2775132, 2773884, 2775367, 2761491, 2755763, 2775175, 2775324, 2773797, 2763471, 2758663, 2759069, 2775379,	114	766	5901	1.6894	1	0.342461	15.1978
GOTERM_BP_ALL	GO:0006350~transcription	1.65908	25	0.1429	0.011371	2759380, 2759618, 2758480, 2775468, 2764793, 2775479, 2773903, 2759578, 2775552, 2775545, 2764667, 2759368, 2775622, 2775132, 2773884, 2775367, 2761491, 2755763, 2775175, 2775324, 2773797, 2763471, 2758663, 2759069, 2775379,	114	780	5901	1.65908	1	0.387401	18.5286
GOTERM_BP_ALL	GO:0010468~regulation of gene expression	1.64641	25	0.1429	0.0124448	2759380, 2759618, 2758480, 2775468, 2764793, 2775479, 2773903, 2759578, 2775552, 2775545, 2764667, 2759368, 2775622, 2775132, 2773884, 2775367, 2761491, 2755763, 2775175, 2775324, 2773797, 2763471, 2758663, 2759069, 2775379,	114	786	5901	1.64641	1	0.406109	20.0998
GOTERM_BP_ALL	GO:0031323~regulation of cellular metabolic process	1.61356	25	0.1429	0.0157167	2759380, 2759618, 2758480, 2775468, 2764793, 2775479, 2773903, 2759578, 2775552, 2775545, 2764667, 2759368, 2775622, 2775132, 2773884, 2775367, 2761491, 2755763, 2775175, 2775324, 2773797, 2763471, 2758663, 2759069, 2775379,	114	802	5901	1.61356	1	0.463682	24.7127
GOTERM_BP_ALL	GO:0016070~RNA metabolic process	1.59369	25	0.1429	0.0180914	2759380, 2760590, 2759618, 2758480, 2775468, 2775479, 2773903, 2759578, 2775552, 2774741, 2775545, 2764667, 2759368, 2775622, 2775132, 2773884, 2775367, 2761491, 2755763, 2775175, 2775324, 2773797, 2763471, 2758663, 2759069,	114	812	5901	1.59369	1	0.498265	27.9018
GOTERM_BP_ALL	GO:0006139~nucleobase, nucleoside, nucleotide and nucleic acid metabolic process	1.48012	36	0.2057	0.0100131	2772773, 2759380, 2760590, 2759618, 2758480, 2775468, 2764793, 2775479, 2773903, 2759578, 2774740, 2775552, 2775545, 2764667, 2774741, 2759368, 2775622, 2775132, 2773884, 2759288, 2775367, 2775364, 2761491, 2755763, 2758851, 2761241, 2775175, 2775324, 2759406, 2773797, 2763471, 2758663, 2759069, 2775379, 2759343, 2761478,	114	1259	5901	1.48012	1	0.358855	16.5001
GOTERM_BP_ALL	GO:0043283~biopolymer metabolic process	1.26955	44	0.2514	0.0482621	2759380, 2775640, 2759618, 2760590, 2770196, 2764581, 2758480, 2757678, 2775468, 2759176, 2759179, 2775479, 2759578, 2773903, 2775552, 2759368, 2764667, 2760926, 2775545, 2774741, 2775622, 2759370, 2775132, 2759943, 2770159, 2774021, 2773884, 2759288, 2775607, 2775367, 2775364, 2761491, 2755763, 2756746, 2761212, 2759706, 2775175, 2775324, 2759406, 2763471, 2773797, 2759069, 2758663, 2761478,	114	1794	5901	1.26955	1	0.765228	58.7844
GOTERM_BP_ALL	GO:0044237~cellular metabolic process	1.18084	67	0.3829	0.0391018	2758958, 2759793, 2764581, 2758480, 2775468, 2761450, 2759778, 2759176, 2759776, 2759179, 2775479, 2773888, 2759578, 2773903, 2774740, 2775552, 2760926, 2774741, 2770159, 2760442, 2775607, 2761212, 2756746, 2759602, 2775175, 2775324, 2768276, 2773797, 2763471, 2758663, 2759069, 2759343, 2772773, 2759380, 2775640, 2760590, 2759618, 2770196, 2757678, 2764794, 2764793, 2775548, 2758049, 2759368, 277…	114	2937	5901	1.18084	1	0.711981	51.0668
GOTERM_BP_ALL	GO:0044238~primary metabolic process	1.1693	67	0.3829	0.0488909	2758958, 2759793, 2764581, 2758480, 2775468, 2761450, 2759778, 2759176, 2759776, 2759179, 2775479, 2773888, 2759578, 2773903, 2774740, 2775552, 2760926, 2774741, 2770159, 2760442, 2775607, 2761212, 2756746, 2759602, 2775175, 2775324, 2768276, 2773797, 2763471, 2758663, 2759069, 2759343, 2772773, 2759380, 2775640, 2760590, 2759618, 2770196, 2757678, 2764794, 2764793, 2775548, 2759368, 2770068, 277…	114	2966	5901	1.1693	1	0.766289	59.2696
GOTERM_BP_ALL	GO:0009987~cellular process	1.1028	97	0.5543	0.0260654	2759793, 2758958, 2764581, 2761449, 2775468, 2761450, 2759176, 2759778, 2759776, 2759179, 2775479, 2760926, 2758927, 2775434, 2761212, 2756746, 2775175, 2758629, 2773797, 2758663, 2759502, 2770196, 2766555, 2775548, 2758049, 2759029, 2775545, 2764667, 2759943, 2773884, 2774021, 2775797, 2759288, 2759706, 2758731, 2775238, 2758323, 2770125, 2755802, 2758483, 2758480, 2774989, 2773888, 2773903, 275…	114	4553	5901	1.1028	1	0.59891	37.7025
GOTERM_CC_ALL	GO:0005788~endoplasmic reticulum lumen	10.2294	3	0.0171	0.0329116	2758483, 2759765, 2764581,	113	13	5009	10.2294	1	0.597012	38.3717

## Sheet: Lung comparison repressed
Category	Term	Count	%	PValue	Genes	List Total	Pop Hits	Pop Total	Fold Enrichment	Bonferroni	Benjamini	FDR
GOTERM_BP_ALL	GO:0035239~tube morphogenesis	4	0.009	0.0488283	2775684, 2757684, 2758910, 2759523,	225	22	5901	4.76848	1	0.998545	59.2215
GOTERM_BP_ALL	GO:0009117~nucleotide metabolic process	9	0.0203	0.0475032	2772773, 2758851, 2775321, 2760331, 2758536, 2759180, 2760054, 2760611, 2774740,	225	106	5901	2.22679	1	0.998711	58.1915
GOTERM_BP_ALL	GO:0007156~homophilic cell adhesion	7	0.0329	0.0464005	2758927, 2759079, 2759717, 2773857, 2775711, 2761419, 2775471,	185	84	5901	2.65811	1	0.646992	57.3157
GOTERM_BP_ALL	GO:0006974~response to DNA damage stimulus	7	0.0329	0.0464005	2773731, 2775686, 2759728, 2758427, 2774916, 2774915, 2775739,	185	84	5901	2.65811	1	0.646992	57.3157
GOTERM_BP_ALL	GO:0007243~protein kinase cascade	4	0.0188	0.0458193	2759883, 2764712, 2759457, 2761454,	185	26	5901	4.90728	1	0.645064	56.8472
GOTERM_BP_ALL	GO:0055080~cation homeostasis	4	0.0188	0.0458193	2758926, 2773893, 2759457, 2775208,	185	26	5901	4.90728	1	0.645064	56.8472
GOTERM_BP_ALL	GO:0030042~actin filament depolymerization	3	0.0105	0.0457783	2761500, 2773855, 2759267,	208	10	5901	8.51106	1	0.695948	56.8139
GOTERM_BP_ALL	GO:0030834~regulation of actin filament depolymerization	3	0.0105	0.0457783	2761500, 2773855, 2759267,	208	10	5901	8.51106	1	0.695948	56.8139
GOTERM_BP_ALL	GO:0018212~peptidyl-tyrosine modification	3	0.0105	0.0457783	2774001, 2759943, 2759439,	208	10	5901	8.51106	1	0.695948	56.8139
GOTERM_BP_ALL	GO:0018108~peptidyl-tyrosine phosphorylation	3	0.0105	0.0457783	2774001, 2759943, 2759439,	208	10	5901	8.51106	1	0.695948	56.8139
GOTERM_BP_ALL	GO:0031323~regulation of cellular metabolic process	38	0.1324	0.0457225	2775457, 2757470, 2775762, 2759501, 2759439, 2758480, 2761455, 2760340, 2758133, 2758700, 2774990, 2759091, 2775346, 2775552, 2775545, 2764749, 2775132, 2758686, 2775609, 2764747, 2775503, 2758677, 2775502, 2759592, 2775367, 2773737, 2775501, 2761491, 2757642, 2773740, 2775779, 2775447, 2757661, 2773797, 2763471, 2773935, 2760818, 2757657,	208	802	5901	1.34422	1	0.698712	56.7686
GOTERM_BP_ALL	GO:0065004~protein-DNA complex assembly	5	0.024	0.0450654	2760534, 2758777, 2758856, 2775126, 2759806,	167	48	5901	3.68076	1	0.543134	56.2321
GOTERM_BP_ALL	GO:0000279~M phase	5	0.024	0.0450654	2759364, 2760718, 2759484, 2760251, 2761328,	167	48	5901	3.68076	1	0.543134	56.2321
GOTERM_BP_ALL	GO:0006414~translational elongation	3	0.0141	0.0442029	2759339, 2775617, 2759384,	185	11	5901	8.69926	1	0.637249	55.5183
GOTERM_BP_ALL	GO:0051216~cartilage development	3	0.0141	0.0442029	2759299, 2764486, 2758829,	185	11	5901	8.69926	1	0.637249	55.5183
GOTERM_BP_ALL	GO:0042035~regulation of cytokine biosynthetic process	3	0.0144	0.0431464	2759974, 2764683, 2756926,	167	12	5901	8.83383	1	0.529388	54.629
GOTERM_BP_ALL	GO:0015671~oxygen transport	3	0.0144	0.0431464	2758471, 2758987, 2775387,	167	12	5901	8.83383	1	0.529388	54.629
GOTERM_BP_ALL	GO:0048729~tissue morphogenesis	3	0.0144	0.0431464	2759480, 2759115, 2775774,	167	12	5901	8.83383	1	0.529388	54.629
GOTERM_BP_ALL	GO:0048598~embryonic morphogenesis	5	0.0174	0.0428079	2758686, 2759089, 2775503, 2775552, 2759721,	208	38	5901	3.73292	1	0.677489	54.3406
GOTERM_BP_ALL	GO:0007517~muscle development	5	0.0174	0.0428079	2758686, 2756095, 2775251, 2759542, 2761455,	208	38	5901	3.73292	1	0.677489	54.3406
GOTERM_BP_ALL	GO:0008284~positive regulation of cell proliferation	4	0.0192	0.0428048	2764714, 2759075, 2774677, 2775774,	167	28	5901	5.0479	1	0.532901	54.3379
GOTERM_BP_ALL	GO:0002376~immune system process	12	0.0577	0.0427052	2773712, 2759653, 2775474, 2764683, 2758871, 2757644, 2758846, 2774677, 2759114, 2758964, 2764667, 2759504,	167	218	5901	1.94506	1	0.534216	54.2527
GOTERM_BP_ALL	GO:0030003~cellular cation homeostasis	4	0.0188	0.0414544	2758926, 2773893, 2759457, 2775208,	185	25	5901	5.10357	1	0.618905	53.1697
GOTERM_BP_ALL	GO:0009056~catabolic process	14	0.0316	0.0401101	2772773, 2770159, 2759314, 2773916, 2759861, 2759284, 2759222, 2760372, 2759247, 2758974, 2759180, 2760054, 2775246, 2758929,	225	200	5901	1.83587	1	0.997195	51.9788
GOTERM_BP_ALL	GO:0019748~secondary metabolic process	4	0.0139	0.0400913	2759017, 2775503, 2775695, 2761450,	208	22	5901	5.15822	1	0.659634	51.962
GOTERM_BP_ALL	GO:0051128~regulation of cellular component organization and biogenesis	4	0.0139	0.0400913	2758985, 2761500, 2773855, 2759267,	208	22	5901	5.15822	1	0.659634	51.962
GOTERM_BP_ALL	GO:0007169~transmembrane receptor protein tyrosine kinase signaling pathway	6	0.0135	0.0399315	2775794, 2758922, 2755755, 2757651, 2763227, 2759523,	225	50	5901	3.1472	1	0.997883	51.8184
GOTERM_BP_ALL	GO:0007423~sensory organ development	5	0.0174	0.0393434	2759602, 2775561, 2759089, 2775503, 2775552,	208	37	5901	3.83381	1	0.659378	51.2869
GOTERM_BP_ALL	GO:0007275~multicellular organismal development	26	0.0587	0.0392485	2758957, 2775223, 2759802, 2773916, 2758905, 2775704, 2775392, 2758910, 2773912, 2775684, 2775626, 2757684, 2759515, 2755790, 2759509, 2771151, 2759368, 2756725, 2758922, 2759458, 2774028, 2756747, 2759523, 2755755, 2757651, 2773993,	225	457	5901	1.49211	1	0.998316	51.2005
GOTERM_BP_ALL	GO:0051707~response to other organism	4	0.0192	0.0390005	2764683, 2757644, 2775293, 2758705,	167	27	5901	5.23486	1	0.503757	50.9743
GOTERM_BP_ALL	GO:0051016~barbed-end actin filament capping	3	0.0105	0.0374733	2761500, 2773855, 2759267,	208	9	5901	9.45673	1	0.648068	49.5594
GOTERM_BP_ALL	GO:0051693~actin filament capping	3	0.0105	0.0374733	2761500, 2773855, 2759267,	208	9	5901	9.45673	1	0.648068	49.5594
GOTERM_BP_ALL	GO:0030835~negative regulation of actin filament depolymerization	3	0.0105	0.0374733	2761500, 2773855, 2759267,	208	9	5901	9.45673	1	0.648068	49.5594
GOTERM_BP_ALL	GO:0043010~camera-type eye development	3	0.0141	0.0369097	2755804, 2759168, 2758829,	185	10	5901	9.56919	1	0.578436	49.0275
GOTERM_BP_ALL	GO:0048589~developmental growth	3	0.0144	0.0366202	2764714, 2757729, 2775479,	167	11	5901	9.63691	1	0.488003	48.7522
GOTERM_BP_ALL	GO:0002460~adaptive immune response based on somatic recombination of immune receptors built from immunoglobulin superfamily domains	3	0.0144	0.0366202	2764683, 2757644, 2764667,	167	11	5901	9.63691	1	0.488003	48.7522
GOTERM_BP_ALL	GO:0002250~adaptive immune response	3	0.0144	0.0366202	2764683, 2757644, 2764667,	167	11	5901	9.63691	1	0.488003	48.7522
GOTERM_BP_ALL	GO:0051216~cartilage development	3	0.0144	0.0366202	2759075, 2758919, 2756727,	167	11	5901	9.63691	1	0.488003	48.7522
GOTERM_BP_ALL	GO:0006476~protein amino acid deacetylation	3	0.0144	0.0366202	2758716, 2775175, 2759052,	167	11	5901	9.63691	1	0.488003	48.7522
GOTERM_BP_ALL	GO:0022607~cellular component assembly	9	0.0433	0.0358788	2760534, 2758777, 2775248, 2775479, 2758856, 2775126, 2759567, 2758843, 2759806,	167	135	5901	2.35569	1	0.487349	48.0409
GOTERM_BP_ALL	GO:0019538~protein metabolic process	63	0.2195	0.0358184	2758958, 2759439, 2758481, 2761044, 2759569, 2759179, 2758692, 2775558, 2773899, 2773762, 2758827, 2760926, 2761289, 2759229, 2759889, 2756746, 2759882, 2775447, 2759749, 2773935, 2760819, 2775449, 2758798, 2758627, 2775640, 2775762, 2773855, 2759969, 2759377, 2760713, 2758768, 2775771, 2760340, 2760341, 2773981, 2764794, 2758886, 2774922, 2759363, 2775616, 2773721, 2774914, 2773726, 2757636, 277…	208	1437	5901	1.24379	1	0.638218	47.9825
GOTERM_BP_ALL	GO:0042440~pigment metabolic process	4	0.0139	0.0355168	2759017, 2775503, 2775695, 2761450,	208	21	5901	5.40385	1	0.638639	47.6903
GOTERM_BP_ALL	GO:0007166~cell surface receptor linked signal transduction	26	0.125	0.0354437	2764714, 2758839, 2758714, 2775342, 2759796, 2760525, 2775773, 2773712, 2764793, 2773888, 2775479, 2764657, 2759442, 2758752, 2756727, 2759504, 2773881, 2762039, 2759839, 2759115, 2764807, 2759459, 2759895, 2760825, 2759000, 2759334,	167	613	5901	1.49873	1	0.485285	47.6192
GOTERM_BP_ALL	GO:0051246~regulation of protein metabolic process	6	0.0288	0.0353213	2759974, 2764683, 2756926, 2775248, 2759108, 2774891,	167	65	5901	3.26172	1	0.486279	47.4999
GOTERM_BP_ALL	GO:0007167~enzyme linked receptor protein signaling pathway	8	0.0181	0.0353172	2775794, 2758922, 2759214, 2755755, 2757651, 2763227, 2773794, 2759523,	225	82	5901	2.5587	1	0.997694	47.4959
GOTERM_BP_ALL	GO:0006066~alcohol metabolic process	7	0.0337	0.0351448	2759244, 2759279, 2759974, 2759547, 2759115, 2760802, 2758843,	167	87	5901	2.84307	1	0.486749	47.3276
GOTERM_BP_ALL	GO:0048878~chemical homeostasis	5	0.0235	0.034899	2758926, 2773893, 2773769, 2759457, 2775208,	185	40	5901	3.98716	1	0.560651	47.0866
GOTERM_BP_ALL	GO:0006996~organelle organization and biogenesis	15	0.0721	0.0339259	2758777, 2758716, 2759108, 2759115, 2760251, 2759114, 2757679, 2775126, 2759052, 2759806, 2760534, 2775175, 2758856, 2758691, 2759030,	167	291	5901	1.82141	1	0.47673	46.1224
GOTERM_BP_ALL	GO:0044248~cellular catabolic process	13	0.0293	0.0335553	2772773, 2770159, 2759314, 2773916, 2759284, 2759861, 2759222, 2760372, 2759247, 2758974, 2759180, 2760054, 2775246,	225	175	5901	1.94827	1	0.997811	45.7508
GOTERM_BP_ALL	GO:0042773~ATP synthesis coupled electron transport	4	0.009	0.033373	2759719, 2760550, 2759964, 2758706,	225	19	5901	5.5214	1	0.998491	45.5672
GOTERM_BP_ALL	GO:0043069~negative regulation of programmed cell death	5	0.0174	0.0329144	2759793, 2758686, 2756095, 2775616, 2759542,	208	35	5901	4.05288	1	0.617442	45.1026
GOTERM_BP_ALL	GO:0043066~negative regulation of apoptosis	5	0.0174	0.0329144	2759793, 2758686, 2756095, 2775616, 2759542,	208	35	5901	4.05288	1	0.617442	45.1026
GOTERM_BP_ALL	GO:0009628~response to abiotic stimulus	5	0.0174	0.0329144	2756095, 2764702, 2775503, 2759542, 2775544,	208	35	5901	4.05288	1	0.617442	45.1026
GOTERM_BP_ALL	GO:0043170~macromolecule metabolic process	85	0.4087	0.032455	2764714, 2759434, 2759794, 2757729, 2756926, 2758716, 2764716, 2759075, 2758846, 2759803, 2760525, 2759567, 2758843, 2759806, 2758840, 2758947, 2760534, 2775473, 2758701, 2758602, 2759182, 2775479, 2758691, 2759099, 2758805, 2764683, 2759586, 2775431, 2758683, 2766931, 2760802, 2759052, 2759358, 2760804, 2759462, 2757431, 2759480, 2764698, 2759484, 2759605, 2775175, 2773802, 2775324, 2774891, 276…	167	2554	5901	1.176	1	0.463766	44.6335
GOTERM_BP_ALL	GO:0007409~axonogenesis	4	0.0192	0.0319377	2764714, 2775238, 2759021, 2764832,	167	25	5901	5.65365	1	0.460519	44.1006
GOTERM_BP_ALL	GO:0006821~chloride transport	4	0.0192	0.0319377	2758839, 2759839, 2759334, 2759442,	167	25	5901	5.65365	1	0.460519	44.1006
GOTERM_BP_ALL	GO:0001822~kidney development	3	0.0144	0.0305173	2764714, 2760825, 2756727,	167	10	5901	10.6006	1	0.449639	42.6125
GOTERM_BP_ALL	GO:0001655~urogenital system development	3	0.0144	0.0305173	2764714, 2760825, 2756727,	167	10	5901	10.6006	1	0.449639	42.6125
GOTERM_BP_ALL	GO:0042476~odontogenesis	3	0.0141	0.0301366	2759299, 2759558, 2764486,	185	9	5901	10.6324	1	0.513299	42.2075
GOTERM_BP_ALL	GO:0045055~regulated secretory pathway	3	0.0141	0.0301366	2775434, 2759457, 2773710,	185	9	5901	10.6324	1	0.513299	42.2075
GOTERM_BP_ALL	GO:0007417~central nervous system development	5	0.0174	0.0299489	2774001, 2759943, 2773737, 2760818, 2775544,	208	34	5901	4.17209	1	0.589667	42.0066
GOTERM_BP_ALL	GO:0051128~regulation of cellular component organization and biogenesis	4	0.0188	0.0297007	2773882, 2759198, 2768276, 2759538,	185	22	5901	5.79951	1	0.513907	41.7402
GOTERM_BP_ALL	GO:0051093~negative regulation of developmental process	4	0.0188	0.0297007	2759883, 2759299, 2759558, 2775434,	185	22	5901	5.79951	1	0.513907	41.7402
GOTERM_BP_ALL	GO:0035295~tube development	5	0.0113	0.0284636	2775684, 2757684, 2758910, 2756747, 2759523,	225	31	5901	4.23011	1	0.99732	40.3948
GOTERM_BP_ALL	GO:0015672~monovalent inorganic cation transport	11	0.0248	0.0278861	2760764, 2760017, 2760331, 2775747, 2775730, 2764689, 2760355, 2775210, 2775786, 2767757, 2757641,	225	132	5901	2.18556	1	0.998062	39.7567
GOTERM_BP_ALL	GO:0046148~pigment biosynthetic process	4	0.0139	0.0272317	2759017, 2775503, 2775695, 2761450,	208	19	5901	5.97267	1	0.562069	39.0259
GOTERM_BP_ALL	GO:0007411~axon guidance	4	0.0139	0.0272317	2774001, 2759602, 2759438, 2775544,	208	19	5901	5.97267	1	0.562069	39.0259
GOTERM_BP_ALL	GO:0050801~ion homeostasis	5	0.0235	0.0270923	2758926, 2773893, 2773769, 2759457, 2775208,	185	37	5901	4.31045	1	0.484515	38.8691
GOTERM_BP_ALL	GO:0055066~di-, tri-valent inorganic cation homeostasis	4	0.0188	0.0262381	2758926, 2773893, 2759457, 2775208,	185	21	5901	6.07568	1	0.476339	37.9002
GOTERM_BP_ALL	GO:0051246~regulation of protein metabolic process	7	0.0244	0.0256513	2775132, 2758985, 2761500, 2773855, 2759439, 2760340, 2759267,	208	65	5901	3.05525	1	0.544029	37.2263
GOTERM_BP_ALL	GO:0065008~regulation of biological quality	12	0.0418	0.0254621	2759793, 2759602, 2761500, 2773855, 2764794, 2775561, 2759954, 2756095, 2773935, 2759542, 2759267, 2759640,	208	161	5901	2.11455	1	0.545132	37.0074
GOTERM_BP_ALL	GO:0009057~macromolecule catabolic process	11	0.0248	0.0254077	2772773, 2770159, 2759314, 2758974, 2759247, 2760054, 2773916, 2759284, 2759222, 2758929, 2760372,	225	130	5901	2.21918	1	0.997882	36.9444
GOTERM_BP_ALL	GO:0016568~chromatin modification	5	0.024	0.0251236	2758716, 2775175, 2759115, 2759114, 2759052,	167	40	5901	4.41692	1	0.393683	36.6142
GOTERM_BP_ALL	GO:0031497~chromatin assembly	5	0.024	0.0251236	2760534, 2758777, 2758856, 2775126, 2759806,	167	40	5901	4.41692	1	0.393683	36.6142
GOTERM_BP_ALL	GO:0042476~odontogenesis	3	0.0144	0.0248674	2764714, 2773904, 2759504,	167	9	5901	11.7784	1	0.396841	36.3151
GOTERM_BP_ALL	GO:0030324~lung development	3	0.0144	0.0248674	2764714, 2755742, 2775774,	167	9	5901	11.7784	1	0.396841	36.3151
GOTERM_BP_ALL	GO:0030323~respiratory tube development	3	0.0144	0.0248674	2764714, 2755742, 2775774,	167	9	5901	11.7784	1	0.396841	36.3151
GOTERM_BP_ALL	GO:0016570~histone modification	3	0.0144	0.0248674	2758716, 2775175, 2759052,	167	9	5901	11.7784	1	0.396841	36.3151
GOTERM_BP_ALL	GO:0016569~covalent chromatin modification	3	0.0144	0.0248674	2758716, 2775175, 2759052,	167	9	5901	11.7784	1	0.396841	36.3151
GOTERM_BP_ALL	GO:0051046~regulation of secretion	3	0.0144	0.0248674	2759502, 2775238, 2759115,	167	9	5901	11.7784	1	0.396841	36.3151
GOTERM_BP_ALL	GO:0002009~morphogenesis of an epithelium	4	0.009	0.0247545	2757684, 2773993, 2758910, 2756747,	225	17	5901	6.17098	1	0.998559	36.1829
GOTERM_BP_ALL	GO:0006006~glucose metabolic process	6	0.0135	0.0245392	2772773, 2759314, 2759247, 2760054, 2773995, 2759222,	225	44	5901	3.57636	1	0.999202	35.9299
GOTERM_BP_ALL	GO:0007186~G-protein coupled receptor protein signaling pathway	26	0.0587	0.0244985	2758719, 2760654, 2759383, 2755802, 2758837, 2775400, 2759317, 2757043, 2775467, 2759188, 2760792, 2755779, 2764787, 2759506, 2758592, 2775612, 2773886, 2775194, 2773736, 2756745, 2756747, 2775321, 2775388, 2759335, 2758323, 2773862,	225	437	5901	1.5604	1	0.999634	35.882
GOTERM_BP_ALL	GO:0042475~odontogenesis of dentine-containing teeth	3	0.0141	0.0239242	2759299, 2759558, 2764486,	185	8	5901	11.9615	1	0.450817	35.2023
GOTERM_BP_ALL	GO:0007269~neurotransmitter secretion	3	0.0141	0.0239242	2775434, 2759457, 2773710,	185	8	5901	11.9615	1	0.450817	35.2023
GOTERM_BP_ALL	GO:0030005~cellular di-, tri-valent inorganic cation homeostasis	4	0.0188	0.0230057	2758926, 2773893, 2759457, 2775208,	185	20	5901	6.37946	1	0.44069	34.1009
GOTERM_BP_ALL	GO:0051402~neuron apoptosis	3	0.0105	0.0228914	2759602, 2756095, 2759542,	208	7	5901	12.1587	1	0.514543	33.9627
GOTERM_BP_ALL	GO:0043523~regulation of neuron apoptosis	3	0.0105	0.0228914	2759602, 2756095, 2759542,	208	7	5901	12.1587	1	0.514543	33.9627
GOTERM_BP_ALL	GO:0007498~mesoderm development	3	0.0105	0.0228914	2758686, 2775561, 2761455,	208	7	5901	12.1587	1	0.514543	33.9627
GOTERM_BP_ALL	GO:0051093~negative regulation of developmental process	4	0.0192	0.0227322	2773712, 2759075, 2756727, 2775774,	167	22	5901	6.42461	1	0.380218	33.7696
GOTERM_BP_ALL	GO:0035239~tube morphogenesis	4	0.0192	0.0227322	2764714, 2760825, 2759021, 2759075,	167	22	5901	6.42461	1	0.380218	33.7696
GOTERM_BP_ALL	GO:0002520~immune system development	5	0.0235	0.0225317	2759449, 2772005, 2773905, 2758895, 2775739,	185	35	5901	4.55676	1	0.436694	33.5256
GOTERM_BP_ALL	GO:0006412~translation	14	0.0488	0.0222192	2775132, 2758481, 2759709, 2758768, 2775447, 2759749, 2764794, 2758692, 2775449, 2758798, 2773762, 2759673, 2758627, 2767805,	208	199	5901	1.99589	1	0.51168	33.1438
GOTERM_BP_ALL	GO:0014706~striated muscle development	5	0.0174	0.0220349	2758686, 2756095, 2775251, 2759542, 2761455,	208	31	5901	4.57584	1	0.512643	32.9177
GOTERM_BP_ALL	GO:0044237~cellular metabolic process	97	0.4663	0.021141	2759434, 2759795, 2759794, 2758959, 2758716, 2759796, 2759803, 2760525, 2759806, 2758947, 2775473, 2760534, 2758701, 2758602, 2759182, 2758970, 2775479, 2758691, 2775431, 2758683, 2766931, 2759462, 2759480, 2759484, 2773802, 2775175, 2774891, 2759974, 2758777, 2759021, 2759493, 2775774, 2764662, 2759244, 2759517, 2764667, 2775793, 2773885, 2775248, 2757079, 2759529, 2758991, 2760251, 2759520, 275…	167	2937	5901	1.16702	1	0.360958	31.8104
GOTERM_BP_ALL	GO:0048646~anatomical structure formation	5	0.0235	0.0204408	2759299, 2759457, 2761454, 2773742, 2758522,	185	34	5901	4.69078	1	0.408281	30.9312
GOTERM_BP_ALL	GO:0042110~T cell activation	4	0.0188	0.0200042	2759449, 2773905, 2759457, 2775739,	185	19	5901	6.71522	1	0.40428	30.3774
GOTERM_BP_ALL	GO:0045664~regulation of neuron differentiation	3	0.0144	0.0197015	2764714, 2775238, 2775774,	167	8	5901	13.2507	1	0.34299	29.9911
GOTERM_BP_ALL	GO:0040008~regulation of growth	5	0.024	0.0193685	2763424, 2775239, 2757639, 2764683, 2775479,	167	37	5901	4.77504	1	0.340284	29.5637
GOTERM_BP_ALL	GO:0065003~macromolecular complex assembly	9	0.0433	0.01933	2760534, 2758777, 2775248, 2775479, 2758856, 2775126, 2759567, 2758843, 2759806,	167	120	5901	2.65015	1	0.341775	29.5141
GOTERM_BP_ALL	GO:0044265~cellular macromolecule catabolic process	10	0.0226	0.0187728	2772773, 2770159, 2759314, 2758974, 2759247, 2760054, 2773916, 2759284, 2759222, 2760372,	225	106	5901	2.47421	1	0.998887	28.7931
GOTERM_BP_ALL	GO:0019226~transmission of nerve impulse	5	0.0235	0.0184742	2773849, 2773769, 2775434, 2759457, 2773710,	185	33	5901	4.83292	1	0.382639	28.4037
GOTERM_BP_ALL	GO:0022402~cell cycle process	9	0.0433	0.0184695	2763424, 2759364, 2760718, 2759732, 2758716, 2759484, 2760251, 2759114, 2761328,	167	119	5901	2.67242	1	0.3313	28.3977
GOTERM_BP_ALL	GO:0046849~bone remodeling	4	0.0192	0.0175303	2764714, 2759075, 2759115, 2758919,	167	20	5901	7.06707	1	0.323338	27.1599
GOTERM_BP_ALL	GO:0006916~anti-apoptosis	4	0.0192	0.0175303	2773881, 2759434, 2759108, 2758691,	167	20	5901	7.06707	1	0.323338	27.1599
GOTERM_BP_ALL	GO:0007519~skeletal muscle development	4	0.0192	0.0175303	2759795, 2775479, 2758201, 2760963,	167	20	5901	7.06707	1	0.323338	27.1599
GOTERM_BP_ALL	GO:0006817~phosphate transport	7	0.0329	0.0175019	2775355, 2755803, 2775782, 2774989, 2761486, 2758989, 2758945,	185	67	5901	3.33255	1	0.36925	27.1222
GOTERM_BP_ALL	GO:0044267~cellular protein metabolic process	63	0.2195	0.0167998	2758958, 2759439, 2758481, 2761044, 2759569, 2759179, 2758692, 2775558, 2773899, 2773762, 2758827, 2760926, 2761289, 2759229, 2759889, 2756746, 2759882, 2775447, 2759749, 2773935, 2760819, 2775449, 2758798, 2758627, 2775640, 2775762, 2773855, 2759969, 2759377, 2760713, 2758768, 2775771, 2760340, 2760341, 2773981, 2764794, 2758886, 2774922, 2759363, 2775616, 2773721, 2774914, 2773726, 2757636, 277…	208	1383	5901	1.29235	1	0.424634	26.1833
GOTERM_BP_ALL	GO:0007568~aging	3	0.0105	0.0167343	2758686, 2756095, 2759542,	208	6	5901	14.1851	1	0.42702	26.0952
GOTERM_BP_ALL	GO:0007178~transmembrane receptor protein serine/threonine kinase signaling pathway	5	0.0235	0.0166297	2759299, 2759558, 2764486, 2758829, 2775179,	185	32	5901	4.98395	1	0.357058	25.9542
GOTERM_BP_ALL	GO:0048534~hemopoietic or lymphoid organ development	5	0.0235	0.0166297	2759449, 2772005, 2773905, 2758895, 2775739,	185	32	5901	4.98395	1	0.357058	25.9542
GOTERM_BP_ALL	GO:0009628~response to abiotic stimulus	5	0.024	0.0160332	2775793, 2759108, 2759427, 2773759, 2758691,	167	35	5901	5.0479	1	0.304089	25.1452
GOTERM_BP_ALL	GO:0051704~multi-organism process	5	0.024	0.0160332	2764683, 2773904, 2757644, 2775293, 2758705,	167	35	5901	5.0479	1	0.304089	25.1452
GOTERM_BP_ALL	GO:0043069~negative regulation of programmed cell death	5	0.024	0.0160332	2773881, 2759434, 2759108, 2773888, 2758691,	167	35	5901	5.0479	1	0.304089	25.1452
GOTERM_BP_ALL	GO:0043066~negative regulation of apoptosis	5	0.024	0.0160332	2773881, 2759434, 2759108, 2773888, 2758691,	167	35	5901	5.0479	1	0.304089	25.1452
GOTERM_BP_ALL	GO:0043062~extracellular structure organization and biogenesis	4	0.0192	0.0152093	2766555, 2775479, 2764832, 2764667,	167	19	5901	7.43902	1	0.296727	24.0141
GOTERM_BP_ALL	GO:0006950~response to stress	13	0.061	0.0151627	2773731, 2759728, 2758427, 2759457, 2773780, 2775739, 2758604, 2775686, 2758936, 2773755, 2758829, 2774916, 2774915,	185	190	5901	2.18245	1	0.336322	23.9497
GOTERM_BP_ALL	GO:0009615~response to virus	3	0.0144	0.015052	2764683, 2757644, 2775293,	167	7	5901	15.1437	1	0.296123	23.7963
GOTERM_BP_ALL	GO:0035295~tube development	5	0.0235	0.0149053	2759299, 2764712, 2759486, 2761454, 2773742,	185	31	5901	5.14473	1	0.334187	23.5927
GOTERM_BP_ALL	GO:0010467~gene expression	51	0.1777	0.0146969	2775457, 2775456, 2758481, 2758480, 2761455, 2758133, 2758700, 2774990, 2759091, 2758692, 2775346, 2773762, 2775552, 2774741, 2758686, 2775609, 2759592, 2775447, 2759749, 2763471, 2773797, 2758628, 2760818, 2775449, 2758798, 2758627, 2757470, 2775762, 2759501, 2760590, 2758768, 2764794, 2758535, 2775545, 2775132, 2764749, 2764747, 2775503, 2759709, 2775502, 2775367, 2775501, 2773737, 2761491, 275…	208	1064	5901	1.35985	1	0.389989	23.3025
GOTERM_BP_ALL	GO:0009059~macromolecule biosynthetic process	19	0.0662	0.0144893	2775132, 2758481, 2759709, 2758768, 2758878, 2759569, 2759394, 2764794, 2775447, 2759749, 2758692, 2775449, 2758798, 2773762, 2764752, 2759673, 2773726, 2758627, 2767805,	208	294	5901	1.83345	1	0.389194	23.0124
GOTERM_BP_ALL	GO:0044260~cellular macromolecule metabolic process	64	0.223	0.0135263	2758958, 2759439, 2758481, 2761044, 2759569, 2759179, 2758692, 2775558, 2773899, 2773762, 2758827, 2760926, 2761289, 2759229, 2759889, 2756746, 2759882, 2775447, 2759749, 2773935, 2760819, 2775449, 2758798, 2758627, 2775640, 2775762, 2773855, 2759969, 2759377, 2760713, 2757678, 2758768, 2775771, 2760340, 2760341, 2773981, 2764794, 2758886, 2774922, 2759363, 2775616, 2773721, 2774914, 2773726, 275…	208	1395	5901	1.30157	1	0.372156	21.6532
GOTERM_BP_ALL	GO:0007612~learning	3	0.0141	0.0133541	2758495, 2759457, 2759341,	185	6	5901	15.9486	1	0.307606	21.4079
GOTERM_BP_ALL	GO:0007268~synaptic transmission	5	0.0235	0.0132984	2773849, 2773769, 2775434, 2759457, 2773710,	185	30	5901	5.31622	1	0.308973	21.3284
GOTERM_BP_ALL	GO:0043067~regulation of programmed cell death	9	0.0314	0.013195	2759793, 2759602, 2758686, 2756095, 2775616, 2759660, 2759542, 2775552, 2775544,	208	90	5901	2.83702	1	0.368374	21.1805
GOTERM_BP_ALL	GO:0006334~nucleosome assembly	5	0.024	0.0130845	2760534, 2758777, 2758856, 2775126, 2759806,	167	33	5901	5.35384	1	0.266514	21.0222
GOTERM_BP_ALL	GO:0019226~transmission of nerve impulse	5	0.024	0.0130845	2759974, 2764683, 2775238, 2758752, 2758843,	167	33	5901	5.35384	1	0.266514	21.0222
GOTERM_BP_ALL	GO:0045596~negative regulation of cell differentiation	4	0.0192	0.0130734	2773712, 2759075, 2756727, 2775774,	167	18	5901	7.8523	1	0.268195	21.0062
GOTERM_BP_ALL	GO:0019222~regulation of metabolic process	42	0.1463	0.0127476	2775457, 2757470, 2775762, 2759501, 2773855, 2759439, 2758480, 2761455, 2760340, 2758133, 2758700, 2774990, 2759091, 2775346, 2775552, 2775545, 2764749, 2775132, 2758985, 2758686, 2761500, 2775609, 2764747, 2758677, 2775503, 2775502, 2759592, 2775367, 2773737, 2775501, 2761491, 2757642, 2773740, 2775779, 2775447, 2757661, 2773797, 2763471, 2773935, 2760818, 2757657, 2759267,	208	830	5901	1.4356	1	0.361856	20.5377
GOTERM_BP_ALL	GO:0042981~regulation of apoptosis	9	0.0314	0.0123837	2759793, 2759602, 2758686, 2756095, 2775616, 2759660, 2759542, 2775552, 2775544,	208	89	5901	2.8689	1	0.35704	20.0112
GOTERM_BP_ALL	GO:0045321~leukocyte activation	5	0.0235	0.0118066	2759449, 2773905, 2773769, 2759457, 2775739,	185	29	5901	5.49953	1	0.281832	19.1695
GOTERM_BP_ALL	GO:0000904~cellular morphogenesis during differentiation	5	0.0235	0.0118066	2775434, 2759405, 2758663, 2761419, 2758841,	185	29	5901	5.49953	1	0.281832	19.1695
GOTERM_BP_ALL	GO:0046649~lymphocyte activation	5	0.0235	0.0118066	2759449, 2773905, 2773769, 2759457, 2775739,	185	29	5901	5.49953	1	0.281832	19.1695
GOTERM_BP_ALL	GO:0031175~neurite development	5	0.0235	0.0118066	2775434, 2759405, 2758663, 2761419, 2758841,	185	29	5901	5.49953	1	0.281832	19.1695
GOTERM_BP_ALL	GO:0048534~hemopoietic or lymphoid organ development	5	0.024	0.0117505	2773712, 2759653, 2774677, 2759114, 2764667,	167	32	5901	5.52115	1	0.246325	19.0872
GOTERM_BP_ALL	GO:0006813~potassium ion transport	7	0.0337	0.0117436	2759589, 2759181, 2768364, 2758617, 2758599, 2757720, 2755746,	167	68	5901	3.63746	1	0.247988	19.0771
GOTERM_BP_ALL	GO:0022402~cell cycle process	10	0.0469	0.0116223	2773731, 2759415, 2758790, 2775709, 2761454, 2759239, 2758895, 2758808, 2759507, 2758522,	185	119	5901	2.68045	1	0.287531	18.8989
GOTERM_BP_ALL	GO:0050877~neurological system process	8	0.0385	0.0115418	2759974, 2764683, 2775238, 2759589, 2759181, 2759427, 2758752, 2758843,	167	88	5901	3.2123	1	0.246066	18.7805
GOTERM_BP_ALL	GO:0007569~cell aging	3	0.0105	0.0114185	2758686, 2756095, 2759542,	208	5	5901	17.0221	1	0.337767	18.5988
GOTERM_BP_ALL	GO:0001816~cytokine production	4	0.0192	0.0111207	2759974, 2764683, 2756926, 2757644,	167	17	5901	8.3142	1	0.239982	18.1583
GOTERM_BP_ALL	GO:0048469~cell maturation	4	0.0192	0.0111207	2759795, 2759075, 2773802, 2775774,	167	17	5901	8.3142	1	0.239982	18.1583
GOTERM_BP_ALL	GO:0016337~cell-cell adhesion	9	0.0423	0.0110428	2758927, 2759079, 2759717, 2773857, 2758829, 2775711, 2761419, 2775471, 2759538,	185	98	5901	2.92934	1	0.277696	18.0428
GOTERM_BP_ALL	GO:0009605~response to external stimulus	8	0.0385	0.0108738	2775474, 2764683, 2757729, 2758871, 2773888, 2759114, 2759427, 2773759,	167	87	5901	3.24923	1	0.238872	17.7914
GOTERM_BP_ALL	GO:0009892~negative regulation of metabolic process	8	0.0279	0.0100868	2764749, 2758686, 2758985, 2761500, 2773855, 2761455, 2759267, 2773740,	208	69	5901	3.2893	1	0.308182	16.6114
GOTERM_BP_ALL	GO:0051129~negative regulation of cellular component organization and biogenesis	4	0.0139	0.0093783	2758985, 2761500, 2773855, 2759267,	208	13	5901	8.72929	1	0.293069	15.5355
GOTERM_BP_ALL	GO:0055082~cellular chemical homeostasis	5	0.0235	0.00915576	2758926, 2773893, 2773769, 2759457, 2775208,	185	27	5901	5.90691	1	0.240485	15.1949
GOTERM_BP_ALL	GO:0006873~cellular ion homeostasis	5	0.0235	0.00915576	2758926, 2773893, 2773769, 2759457, 2775208,	185	27	5901	5.90691	1	0.240485	15.1949
GOTERM_BP_ALL	GO:0051179~localization	52	0.1812	0.00906439	2775216, 2775458, 2759438, 2763746, 2759327, 2775561, 2775694, 2758477, 2773899, 2758827, 2764682, 2758686, 2759229, 2775192, 2758677, 2759049, 2759599, 2775322, 2759602, 2758639, 2758940, 2758785, 2756095, 2760818, 2773855, 2775402, 2760713, 2764794, 2759363, 2773721, 2759162, 2775544, 2759232, 2759722, 2774674, 2758864, 2757636, 2774001, 2764749, 2759833, 2755769, 2773746, 2759549, 2764831, 277…	208	1062	5901	1.38912	1	0.287883	15.0546
GOTERM_BP_ALL	GO:0045893~positive regulation of transcription, DNA-dependent	6	0.0288	0.00895475	2764714, 2764662, 2759974, 2764683, 2759803, 2759115,	167	46	5901	4.60896	1	0.202708	14.886
GOTERM_BP_ALL	GO:0007600~sensory perception	7	0.0329	0.00892795	2773893, 2773849, 2775446, 2758748, 2773852, 2759239, 2759508,	185	58	5901	3.84967	1	0.237402	14.8448
GOTERM_BP_ALL	GO:0006259~DNA metabolic process	16	0.0769	0.00866652	2758777, 2764683, 2755742, 2758716, 2759115, 2759114, 2775126, 2759052, 2759806, 2760534, 2758602, 2759484, 2775175, 2760726, 2758856, 2758691,	167	270	5901	2.09395	1	0.198404	14.4414
GOTERM_BP_ALL	GO:0051239~regulation of multicellular organismal process	6	0.0282	0.00841542	2764712, 2759449, 2759457, 2775208, 2775739, 2773710,	185	41	5901	4.6679	1	0.227494	14.0522
GOTERM_BP_ALL	GO:0000904~cellular morphogenesis during differentiation	5	0.024	0.00828352	2764714, 2775238, 2759021, 2764832, 2758843,	167	29	5901	6.0923	1	0.192024	13.8471
GOTERM_BP_ALL	GO:0006810~transport	45	0.2113	0.00808578	2755803, 2756524, 2759316, 2759933, 2773852, 2775465, 2759321, 2775397, 2773780, 2759739, 2758945, 2759191, 2772236, 2773710, 2758973, 2775355, 2773893, 2760398, 2774989, 2773769, 2758754, 2759168, 2756720, 2775208, 2759643, 2758926, 2759047, 2770090, 2759411, 2758748, 2759588, 2775368, 2758989, 2775434, 2759457, 2759948, 2761492, 2759947, 2775782, 2761486, 2759875, 2758722, 2759341, 2759538, 275…	185	995	5901	1.44259	1	0.22169	13.5388
GOTERM_BP_ALL	GO:0048812~neurite morphogenesis	5	0.0235	0.0079903	2775434, 2759405, 2758663, 2761419, 2758841,	185	26	5901	6.1341	1	0.221473	13.3896
GOTERM_BP_ALL	GO:0048667~neuron morphogenesis during differentiation	5	0.0235	0.0079903	2775434, 2759405, 2758663, 2761419, 2758841,	185	26	5901	6.1341	1	0.221473	13.3896
GOTERM_BP_ALL	GO:0009790~embryonic development	8	0.0376	0.0078993	2759153, 2764712, 2764486, 2775179, 2761454, 2758663, 2759069, 2773742,	185	74	5901	3.44836	1	0.223523	13.2471
GOTERM_BP_ALL	GO:0007169~transmembrane receptor protein tyrosine kinase signaling pathway	7	0.0244	0.0075966	2759105, 2759007, 2759969, 2775616, 2773935, 2774914, 2775243,	208	50	5901	3.97183	1	0.250289	12.7716
GOTERM_BP_ALL	GO:0003002~regionalization	5	0.024	0.00729806	2764714, 2764662, 2760825, 2774677, 2775365,	167	28	5901	6.30988	1	0.17259	12.3002
GOTERM_BP_ALL	GO:0006366~transcription from RNA polymerase II promoter	7	0.0337	0.00699565	2764714, 2764662, 2764698, 2757729, 2759115, 2759114, 2775774,	167	61	5901	4.05487	1	0.167422	11.8202
GOTERM_BP_ALL	GO:0006950~response to stress	13	0.0625	0.00699563	2759434, 2755743, 2775793, 2757729, 2764683, 2759108, 2758871, 2759115, 2759114, 2759484, 2773888, 2775324, 2760726,	167	190	5901	2.41768	1	0.16882	11.8202
GOTERM_BP_ALL	GO:0007409~axonogenesis	5	0.0235	0.00692674	2775434, 2759405, 2758663, 2761419, 2758841,	185	25	5901	6.37946	1	0.200863	11.7105
GOTERM_BP_ALL	GO:0006725~aromatic compound metabolic process	7	0.0244	0.00688119	2759017, 2759602, 2757654, 2775695, 2758597, 2758049, 2761450,	208	49	5901	4.05288	1	0.232274	11.6379
GOTERM_BP_ALL	GO:0030705~cytoskeleton-dependent intracellular transport	7	0.0244	0.00688119	2757636, 2759363, 2759229, 2760713, 2773721, 2758827, 2773899,	208	49	5901	4.05288	1	0.232274	11.6379
GOTERM_BP_ALL	GO:0003001~generation of a signal involved in cell-cell signaling	4	0.0188	0.00677167	2759558, 2775434, 2759457, 2773710,	185	13	5901	9.81455	1	0.198826	11.4632
GOTERM_BP_ALL	GO:0007049~cell cycle	12	0.0563	0.00657224	2773731, 2759415, 2758790, 2773703, 2757660, 2775709, 2761454, 2759239, 2758895, 2758808, 2759507, 2758522,	185	149	5901	2.56891	1	0.195553	11.1441
GOTERM_BP_ALL	GO:0045165~cell fate commitment	5	0.024	0.00639323	2764714, 2764662, 2759974, 2773802, 2775774,	167	27	5901	6.54358	1	0.156756	10.8567
GOTERM_BP_ALL	GO:0042107~cytokine metabolic process	4	0.0192	0.00633254	2759974, 2764683, 2756926, 2757644,	167	14	5901	10.0958	1	0.158073	10.7591
GOTERM_BP_ALL	GO:0042089~cytokine biosynthetic process	4	0.0192	0.00633254	2759974, 2764683, 2756926, 2757644,	167	14	5901	10.0958	1	0.158073	10.7591
GOTERM_BP_ALL	GO:0006996~organelle organization and biogenesis	20	0.0697	0.00627879	2757636, 2775457, 2775132, 2775456, 2758985, 2761500, 2773855, 2759969, 2760713, 2759229, 2775367, 2773981, 2759363, 2756095, 2773721, 2759542, 2758827, 2758535, 2773899, 2759267,	208	291	5901	1.94984	1	0.219418	10.6726
GOTERM_BP_ALL	GO:0042981~regulation of apoptosis	9	0.0423	0.00627803	2773731, 2759449, 2775742, 2775548, 2775434, 2759352, 2759069, 2773780, 2772236,	185	89	5901	3.22557	1	0.189614	10.6714
GOTERM_BP_ALL	GO:0050794~regulation of cellular process	56	0.1951	0.00613339	2775457, 2759793, 2759439, 2758480, 2761455, 2758133, 2758700, 2759089, 2774990, 2775561, 2759091, 2775346, 2775552, 2758686, 2775609, 2758677, 2759592, 2759602, 2775447, 2756095, 2763471, 2773797, 2760818, 2773935, 2759336, 2757470, 2775762, 2759501, 2773855, 2760340, 2759624, 2775616, 2775544, 2759722, 2775545, 2774001, 2775132, 2764749, 2758985, 2761500, 2764747, 2775503, 2775502, 2775367, 275…	208	1142	5901	1.39118	1	0.217547	10.4381
GOTERM_BP_ALL	GO:0007517~muscle development	6	0.0282	0.00607618	2759883, 2759299, 2773849, 2758422, 2759168, 2775636,	185	38	5901	5.03642	1	0.186051	10.3457
GOTERM_BP_ALL	GO:0016265~death	12	0.0418	0.00602707	2775336, 2775132, 2759793, 2759602, 2758686, 2759969, 2756095, 2775616, 2759660, 2759542, 2775552, 2775544,	208	131	5901	2.5988	1	0.219596	10.2663
GOTERM_BP_ALL	GO:0008219~cell death	12	0.0418	0.00602707	2775336, 2775132, 2759793, 2759602, 2758686, 2759969, 2756095, 2775616, 2759660, 2759542, 2775552, 2775544,	208	131	5901	2.5988	1	0.219596	10.2663
GOTERM_BP_ALL	GO:0007600~sensory perception	8	0.0181	0.00597838	2758719, 2758837, 2759383, 2775612, 2775467, 2755779, 2764787, 2759188,	225	58	5901	3.61747	1	0.91451	10.1875
GOTERM_BP_ALL	GO:0048812~neurite morphogenesis	5	0.024	0.00556612	2764714, 2775238, 2759021, 2764832, 2758843,	167	26	5901	6.79526	1	0.142802	9.51767
GOTERM_BP_ALL	GO:0048667~neuron morphogenesis during differentiation	5	0.024	0.00556612	2764714, 2775238, 2759021, 2764832, 2758843,	167	26	5901	6.79526	1	0.142802	9.51767
GOTERM_BP_ALL	GO:0006915~apoptosis	11	0.0516	0.00540817	2773731, 2759449, 2775742, 2775548, 2775434, 2759352, 2759069, 2773780, 2775439, 2772236, 2773998,	185	125	5901	2.80696	1	0.169183	9.25981
GOTERM_BP_ALL	GO:0045597~positive regulation of cell differentiation	4	0.0188	0.00533003	2772005, 2764486, 2775434, 2758829,	185	12	5901	10.6324	1	0.16878	9.13198
GOTERM_BP_ALL	GO:0007018~microtubule-based movement	7	0.0244	0.00502768	2757636, 2759363, 2759229, 2760713, 2773721, 2758827, 2773899,	208	46	5901	4.3172	0.999999	0.191688	8.63578
GOTERM_BP_ALL	GO:0009888~tissue development	7	0.0244	0.00502768	2759602, 2758686, 2775561, 2755824, 2761455, 2775544, 2773740,	208	46	5901	4.3172	0.999999	0.191688	8.63578
GOTERM_BP_ALL	GO:0022610~biological adhesion	18	0.0627	0.00486596	2760838, 2763649, 2774001, 2773699, 2775216, 2758867, 2764609, 2759439, 2759469, 2775251, 2755824, 2773740, 2759443, 2758598, 2758966, 2759722, 2758759, 2760823,	208	243	5901	2.1015	0.999999	0.191186	8.36931
GOTERM_BP_ALL	GO:0007155~cell adhesion	18	0.0627	0.00486596	2760838, 2763649, 2774001, 2773699, 2775216, 2758867, 2764609, 2759439, 2759469, 2775251, 2755824, 2773740, 2759443, 2758598, 2758966, 2759722, 2758759, 2760823,	208	243	5901	2.1015	0.999999	0.191186	8.36931
GOTERM_BP_ALL	GO:0050896~response to stimulus	26	0.1221	0.00464873	2773852, 2759728, 2758427, 2758495, 2773780, 2773710, 2773893, 2759449, 2758604, 2775686, 2758698, 2773769, 2758829, 2774916, 2761465, 2774915, 2758926, 2773731, 2775434, 2759457, 2759352, 2775739, 2758936, 2773755, 2759405, 2759341,	185	464	5901	1.78735	0.999998	0.150529	8.01023
GOTERM_BP_ALL	GO:0016575~histone deacetylation	3	0.0144	0.0045471	2758716, 2775175, 2759052,	167	4	5901	26.5015	0.999998	0.119296	7.84179
GOTERM_BP_ALL	GO:0001709~cell fate determination	3	0.0144	0.0045471	2759974, 2773802, 2775774,	167	4	5901	26.5015	0.999998	0.119296	7.84179
GOTERM_BP_ALL	GO:0012501~programmed cell death	12	0.0418	0.00449459	2775336, 2775132, 2759793, 2759602, 2758686, 2759969, 2756095, 2775616, 2759660, 2759542, 2775552, 2775544,	208	126	5901	2.70192	0.999998	0.180426	7.75465
GOTERM_BP_ALL	GO:0001525~angiogenesis	5	0.0235	0.00430792	2759299, 2759457, 2761454, 2773742, 2758522,	185	22	5901	7.24939	0.999996	0.141889	7.44422
GOTERM_BP_ALL	GO:0006915~apoptosis	12	0.0418	0.00422919	2775336, 2775132, 2759793, 2759602, 2758686, 2759969, 2756095, 2775616, 2759660, 2759542, 2775552, 2775544,	208	125	5901	2.72354	0.999995	0.173141	7.31298
GOTERM_BP_ALL	GO:0006357~regulation of transcription from RNA polymerase II promoter	7	0.0337	0.00419356	2764714, 2764662, 2764698, 2757729, 2759115, 2759114, 2775774,	167	55	5901	4.49722	0.999994	0.112597	7.25354
GOTERM_BP_ALL	GO:0009790~embryonic development	9	0.0314	0.00412845	2758702, 2758686, 2759089, 2775503, 2775367, 2761455, 2775552, 2759722, 2759721,	208	74	5901	3.45043	0.999993	0.171823	7.14482
GOTERM_BP_ALL	GO:0065007~biological regulation	63	0.2195	0.004061	2775457, 2759793, 2759438, 2759439, 2758480, 2761455, 2758133, 2759327, 2758700, 2759089, 2774990, 2775561, 2759091, 2775346, 2775552, 2758686, 2775609, 2758677, 2759592, 2759602, 2775447, 2756095, 2763471, 2773797, 2773935, 2760818, 2759336, 2757470, 2775762, 2759501, 2773855, 2760340, 2759624, 2764663, 2764794, 2775616, 2775544, 2759722, 2775545, 2759640, 2764749, 2775132, 2774001, 2758985, 276…	208	1298	5901	1.37698	0.999992	0.171744	7.03207
GOTERM_BP_ALL	GO:0043283~biopolymer metabolic process	82	0.2857	0.00398956	2775457, 2775456, 2759439, 2758480, 2759086, 2761455, 2761044, 2758133, 2758700, 2759569, 2759179, 2774990, 2759091, 2775558, 2775346, 2775552, 2774741, 2760926, 2758686, 2775609, 2761289, 2759592, 2756746, 2759882, 2775447, 2764702, 2773797, 2758628, 2763471, 2773935, 2760818, 2775640, 2757470, 2775762, 2759501, 2759377, 2759969, 2760590, 2757678, 2759009, 2758768, 2775771, 2760340, 2760341, 275…	208	1794	5901	1.29674	0.99999	0.171507	6.91249
GOTERM_BP_ALL	GO:0001763~morphogenesis of a branching structure	4	0.0192	0.00398899	2764714, 2760825, 2759021, 2759075,	167	12	5901	11.7784	0.99999	0.108414	6.91155
GOTERM_BP_ALL	GO:0051674~localization of cell	8	0.0279	0.00388492	2774001, 2759602, 2763746, 2759438, 2775561, 2760818, 2759722, 2775544,	208	58	5901	3.91313	0.999986	0.172555	6.7371
GOTERM_BP_ALL	GO:0006928~cell motility	8	0.0279	0.00388492	2774001, 2759602, 2763746, 2759438, 2775561, 2760818, 2759722, 2775544,	208	58	5901	3.91313	0.999986	0.172555	6.7371
GOTERM_BP_ALL	GO:0001775~cell activation	6	0.0282	0.00372412	2759449, 2773905, 2758936, 2773769, 2759457, 2775739,	185	34	5901	5.62893	0.999978	0.125321	6.46697
GOTERM_BP_ALL	GO:0008285~negative regulation of cell proliferation	5	0.0235	0.00361142	2758926, 2764486, 2775434, 2775179, 2761449,	185	21	5901	7.59459	0.999969	0.123206	6.27721
GOTERM_BP_ALL	GO:0042221~response to chemical stimulus	8	0.0385	0.00359611	2759434, 2755743, 2775474, 2764683, 2775793, 2759108, 2759115, 2758843,	167	71	5901	3.98145	0.999968	0.0992028	6.25139
GOTERM_BP_ALL	GO:0051057~positive regulation of small GTPase mediated signal transduction	3	0.0105	0.00358923	2774001, 2756095, 2759542,	208	3	5901	28.3702	0.999967	0.163046	6.23979
GOTERM_BP_ALL	GO:0022610~biological adhesion	17	0.0798	0.00358032	2774896, 2758927, 2759079, 2775797, 2758989, 2775711, 2758945, 2761419, 2775471, 2758604, 2759717, 2759919, 2775782, 2774989, 2773857, 2758829, 2759538,	185	243	5901	2.2315	0.999966	0.123676	6.22477
GOTERM_BP_ALL	GO:0007155~cell adhesion	17	0.0798	0.00358032	2774896, 2758927, 2759079, 2775797, 2758989, 2775711, 2758945, 2761419, 2775471, 2758604, 2759717, 2759919, 2775782, 2774989, 2773857, 2758829, 2759538,	185	243	5901	2.2315	0.999966	0.123676	6.22477
GOTERM_BP_ALL	GO:0006812~cation transport	15	0.0704	0.00307178	2758926, 2759047, 2759411, 2758748, 2775368, 2773852, 2759457, 2775397, 2759191, 2773710, 2773893, 2759168, 2758754, 2775208, 2759643,	185	196	5901	2.44112	0.999854	0.10972	5.36348
GOTERM_BP_ALL	GO:0048754~branching morphogenesis of a tube	4	0.0192	0.00305439	2764714, 2760825, 2759021, 2759075,	167	11	5901	12.8492	0.999847	0.0865641	5.3339
GOTERM_BP_ALL	GO:0048732~gland development	4	0.0192	0.00305439	2764714, 2773802, 2774677, 2775774,	167	11	5901	12.8492	0.999847	0.0865641	5.3339
GOTERM_BP_ALL	GO:0021700~developmental maturation	5	0.024	0.00297226	2759795, 2759075, 2773802, 2775774, 2759099,	167	22	5901	8.03076	0.999806	0.0860311	5.19406
GOTERM_BP_ALL	GO:0006986~response to unfolded protein	5	0.024	0.00297226	2759434, 2755743, 2764683, 2775793, 2759108,	167	22	5901	8.03076	0.999806	0.0860311	5.19406
GOTERM_BP_ALL	GO:0048771~tissue remodeling	5	0.024	0.00297226	2764714, 2759075, 2759115, 2774677, 2758919,	167	22	5901	8.03076	0.999806	0.0860311	5.19406
GOTERM_BP_ALL	GO:0051789~response to protein stimulus	5	0.024	0.00297226	2759434, 2755743, 2764683, 2775793, 2759108,	167	22	5901	8.03076	0.999806	0.0860311	5.19406
GOTERM_BP_ALL	GO:0006357~regulation of transcription from RNA polymerase II promoter	8	0.0279	0.00286479	2775503, 2759592, 2773737, 2775501, 2761455, 2775552, 2775545, 2773740,	208	55	5901	4.12657	0.999735	0.134547	5.01077
GOTERM_BP_ALL	GO:0051276~chromosome organization and biogenesis	10	0.0481	0.00281739	2760534, 2758777, 2758716, 2775175, 2759115, 2758856, 2759114, 2775126, 2759052, 2759806,	167	106	5901	3.33352	0.999697	0.0842803	4.92982
GOTERM_BP_ALL	GO:0001501~skeletal development	6	0.0288	0.00271753	2764714, 2759075, 2759114, 2758919, 2756727, 2759520,	167	35	5901	6.05749	0.999595	0.0831462	4.75909
GOTERM_BP_ALL	GO:0002520~immune system development	6	0.0288	0.00271753	2773712, 2759653, 2764683, 2774677, 2759114, 2764667,	167	35	5901	6.05749	0.999595	0.0831462	4.75909
GOTERM_BP_ALL	GO:0007017~microtubule-based process	9	0.0314	0.00265934	2757636, 2758985, 2759363, 2759229, 2760713, 2773721, 2758827, 2773899, 2773981,	208	69	5901	3.70046	0.999522	0.127611	4.65947
GOTERM_BP_ALL	GO:0008284~positive regulation of cell proliferation	6	0.0209	0.00257234	2758730, 2759602, 2758686, 2756095, 2773737, 2759542,	208	28	5901	6.07933	0.999386	0.125803	4.51034
GOTERM_BP_ALL	GO:0051726~regulation of cell cycle	9	0.0423	0.00256691	2773731, 2759415, 2758790, 2775709, 2761454, 2758895, 2758808, 2759507, 2758522,	185	77	5901	3.72826	0.999376	0.0937025	4.50101
GOTERM_BP_ALL	GO:0016265~death	12	0.0563	0.0024544	2773731, 2759883, 2759449, 2775742, 2775548, 2775434, 2759352, 2759069, 2773780, 2775439, 2772236, 2773998,	185	131	5901	2.92189	0.999137	0.0909373	4.30781
GOTERM_BP_ALL	GO:0008219~cell death	12	0.0563	0.0024544	2773731, 2759883, 2759449, 2775742, 2775548, 2775434, 2759352, 2759069, 2773780, 2775439, 2772236, 2773998,	185	131	5901	2.92189	0.999137	0.0909373	4.30781
GOTERM_BP_ALL	GO:0048666~neuron development	6	0.0282	0.00245238	2759883, 2775434, 2759405, 2758663, 2761419, 2758841,	185	31	5901	6.17367	0.999132	0.0932685	4.30434
GOTERM_BP_ALL	GO:0048646~anatomical structure formation	6	0.0288	0.00238263	2764714, 2759021, 2759075, 2759115, 2774677, 2756727,	167	34	5901	6.23565	0.998939	0.0740653	4.18436
GOTERM_BP_ALL	GO:0040007~growth	8	0.0385	0.0023679	2764714, 2763424, 2775239, 2757639, 2764683, 2757729, 2764793, 2775479,	167	66	5901	4.28307	0.998893	0.074429	4.15902
GOTERM_BP_ALL	GO:0000074~regulation of progression through cell cycle	9	0.0423	0.00236184	2773731, 2759415, 2758790, 2775709, 2761454, 2758895, 2758808, 2759507, 2758522,	185	76	5901	3.77731	0.998874	0.0911886	4.14858
GOTERM_BP_ALL	GO:0021983~pituitary gland development	3	0.0144	0.00231639	2764714, 2773802, 2775774,	167	3	5901	35.3353	0.998716	0.0736743	4.0703
GOTERM_BP_ALL	GO:0021536~diencephalon development	3	0.0144	0.00231639	2764714, 2773802, 2775774,	167	3	5901	35.3353	0.998716	0.0736743	4.0703
GOTERM_BP_ALL	GO:0050789~regulation of biological process	60	0.2091	0.00227718	2775457, 2759793, 2759438, 2759439, 2758480, 2761455, 2758133, 2759327, 2758700, 2759089, 2774990, 2775561, 2759091, 2775346, 2775552, 2758686, 2775609, 2758677, 2759592, 2759602, 2775447, 2756095, 2763471, 2773797, 2773935, 2760818, 2759336, 2757470, 2775762, 2759501, 2773855, 2760340, 2759624, 2764663, 2775616, 2775544, 2759722, 2775545, 2764749, 2775132, 2774001, 2758985, 2761500, 2764747, 277…	208	1192	5901	1.42803	0.998563	0.11415	4.00272
GOTERM_BP_ALL	GO:0045165~cell fate commitment	6	0.0209	0.00217404	2759602, 2759089, 2775503, 2773737, 2760818, 2773740,	208	27	5901	6.30449	0.998067	0.111211	3.82474
GOTERM_BP_ALL	GO:0008283~cell proliferation	10	0.0348	0.00214819	2758730, 2759602, 2758686, 2775561, 2756095, 2775367, 2773737, 2759542, 2761455, 2773740,	208	82	5901	3.45978	0.997917	0.111955	3.78009
GOTERM_BP_ALL	GO:0007167~enzyme linked receptor protein signaling pathway	10	0.0348	0.00214819	2775779, 2759105, 2759007, 2759969, 2775616, 2773935, 2761455, 2760340, 2774914, 2775243,	208	82	5901	3.45978	0.997917	0.111955	3.78009
GOTERM_BP_ALL	GO:0030001~metal ion transport	13	0.061	0.00212235	2758926, 2758748, 2759411, 2775368, 2773852, 2759457, 2775397, 2759191, 2773710, 2773893, 2759168, 2775208, 2759643,	185	148	5901	2.80179	0.997757	0.0834506	3.73545
GOTERM_BP_ALL	GO:0050793~regulation of developmental process	8	0.0279	0.00206387	2764663, 2759602, 2758686, 2759438, 2760818, 2759336, 2759722, 2757658,	208	52	5901	4.36464	0.997345	0.111863	3.63429
GOTERM_BP_ALL	GO:0051234~establishment of localization	48	0.2254	0.00203734	2755803, 2756524, 2759316, 2758483, 2759558, 2773703, 2759933, 2773852, 2775465, 2759321, 2775397, 2773780, 2759739, 2758945, 2759191, 2772236, 2773710, 2758973, 2775355, 2773893, 2760398, 2774989, 2773769, 2758754, 2759168, 2756720, 2775208, 2759643, 2758926, 2759047, 2770090, 2759411, 2758748, 2759588, 2775368, 2758989, 2775434, 2759457, 2759948, 2761492, 2759947, 2775782, 2761486, 2759875, 275…	185	1007	5901	1.52043	0.997135	0.0813568	3.58838
GOTERM_BP_ALL	GO:0001654~eye development	5	0.0235	0.00198647	2759883, 2755804, 2759168, 2775434, 2758829,	185	18	5901	8.86036	0.996683	0.080526	3.50029
GOTERM_BP_ALL	GO:0030030~cell projection organization and biogenesis	7	0.0329	0.00197614	2759919, 2775434, 2759405, 2758663, 2761419, 2758841, 2759538,	185	43	5901	5.19258	0.996583	0.082449	3.48239
GOTERM_BP_ALL	GO:0048858~cell projection morphogenesis	7	0.0329	0.00197614	2759919, 2775434, 2759405, 2758663, 2761419, 2758841, 2759538,	185	43	5901	5.19258	0.996583	0.082449	3.48239
GOTERM_BP_ALL	GO:0032990~cell part morphogenesis	7	0.0329	0.00197614	2759919, 2775434, 2759405, 2758663, 2761419, 2758841, 2759538,	185	43	5901	5.19258	0.996583	0.082449	3.48239
GOTERM_BP_ALL	GO:0032501~multicellular organismal process	37	0.0835	0.00183744	2758719, 2758957, 2758837, 2759383, 2775223, 2759802, 2773916, 2775467, 2758905, 2758910, 2775704, 2775392, 2759188, 2773912, 2775684, 2775626, 2757684, 2759515, 2755790, 2759509, 2771151, 2755779, 2764787, 2759368, 2756725, 2763709, 2775612, 2758922, 2759650, 2774024, 2759458, 2774028, 2756747, 2759523, 2755755, 2757651, 2773993,	225	579	5901	1.67597	0.994908	0.585228	3.24176
GOTERM_BP_ALL	GO:0043067~regulation of programmed cell death	10	0.0469	0.00183425	2773731, 2759883, 2759449, 2775742, 2775548, 2775434, 2759352, 2759069, 2773780, 2772236,	185	90	5901	3.54414	0.994861	0.0790587	3.23622
GOTERM_BP_ALL	GO:0048812~neurite morphogenesis	6	0.0209	0.00182265	2774001, 2758730, 2759602, 2759438, 2775544, 2757658,	208	26	5901	6.54697	0.994687	0.103374	3.21606
GOTERM_BP_ALL	GO:0006869~lipid transport	6	0.0209	0.00182265	2759687, 2775458, 2758677, 2775694, 2759232, 2759599,	208	26	5901	6.54697	0.994687	0.103374	3.21606
GOTERM_BP_ALL	GO:0048667~neuron morphogenesis during differentiation	6	0.0209	0.00182265	2774001, 2758730, 2759602, 2759438, 2775544, 2757658,	208	26	5901	6.54697	0.994687	0.103374	3.21606
GOTERM_BP_ALL	GO:0046903~secretion	8	0.0376	0.001808	2759316, 2758483, 2759558, 2773703, 2775434, 2759457, 2773710, 2758507,	185	57	5901	4.47681	0.994458	0.0791588	3.1906
GOTERM_BP_ALL	GO:0012501~programmed cell death	12	0.0563	0.00179877	2773731, 2759883, 2759449, 2775742, 2775548, 2775434, 2759352, 2759069, 2773780, 2775439, 2772236, 2773998,	185	126	5901	3.03784	0.994309	0.0799891	3.17456
GOTERM_BP_ALL	GO:0050877~neurological system process	11	0.0248	0.0017089	2758719, 2758957, 2758837, 2759383, 2775612, 2757651, 2755790, 2775467, 2755779, 2764787, 2759188,	225	88	5901	3.27833	0.992631	0.625471	3.01823
GOTERM_BP_ALL	GO:0003012~muscle system process	5	0.0235	0.00158322	2759919, 2758422, 2759168, 2775208, 2755760,	185	17	5901	9.38156	0.989423	0.0718615	2.79923
GOTERM_BP_ALL	GO:0006936~muscle contraction	5	0.0235	0.00158322	2759919, 2758422, 2759168, 2775208, 2755760,	185	17	5901	9.38156	0.989423	0.0718615	2.79923
GOTERM_BP_ALL	GO:0009987~cellular process	178	0.6202	0.00157916	2775457, 2775456, 2758958, 2759793, 2775216, 2759438, 2758618, 2759439, 2775463, 2761455, 2758133, 2761450, 2758702, 2758700, 2759179, 2759443, 2758598, 2758597, 2775695, 2759784, 2758692, 2758966, 2773762, 2760926, 2759174, 2758686, 2759469, 2759229, 2758677, 2756746, 2758639, 2759749, 2775447, 2773797, 2758628, 2775449, 2758627, 2760838, 2759017, 2775762, 2759501, 2773855, 2759969, 2759009, 277…	208	4553	5901	1.10914	0.989298	0.0939294	2.79214
GOTERM_BP_ALL	GO:0003008~system process	11	0.0529	0.00157812	2759974, 2764683, 2775238, 2765537, 2759589, 2759181, 2774920, 2758629, 2759427, 2758752, 2758843,	167	117	5901	3.32212	0.989266	0.0519474	2.79032
GOTERM_BP_ALL	GO:0035295~tube development	6	0.0288	0.00155725	2764714, 2760825, 2755742, 2759021, 2759075, 2775774,	167	31	5901	6.8391	0.988602	0.0531033	2.75392
GOTERM_BP_ALL	GO:0014706~striated muscle development	6	0.0288	0.00155725	2759795, 2757729, 2775479, 2759114, 2758201, 2760963,	167	31	5901	6.8391	0.988602	0.0531033	2.75392
GOTERM_BP_ALL	GO:0048666~neuron development	6	0.0288	0.00155725	2764714, 2775238, 2759021, 2773904, 2764832, 2758843,	167	31	5901	6.8391	0.988602	0.0531033	2.75392
GOTERM_BP_ALL	GO:0003002~regionalization	6	0.0282	0.00153	2759552, 2758829, 2775179, 2761454, 2764584, 2758895,	185	28	5901	6.83514	0.987673	0.0718004	2.70635
GOTERM_BP_ALL	GO:0007409~axonogenesis	6	0.0209	0.00151474	2774001, 2758730, 2759602, 2759438, 2775544, 2757658,	208	25	5901	6.80885	0.98712	0.0921841	2.6797
GOTERM_BP_ALL	GO:0003008~system process	13	0.0293	0.00150325	2758719, 2758957, 2775612, 2759383, 2758837, 2775467, 2759188, 2775684, 2759515, 2755790, 2757651, 2755779, 2764787,	225	117	5901	2.91407	0.986688	0.660327	2.65964
GOTERM_BP_ALL	GO:0045934~negative regulation of nucleobase, nucleoside, nucleotide and nucleic acid metabolic process	7	0.0337	0.00148469	2764714, 2763424, 2764698, 2757729, 2756926, 2759114, 2775774,	167	45	5901	5.49661	0.985958	0.0513004	2.6272
GOTERM_BP_ALL	GO:0048522~positive regulation of cellular process	13	0.061	0.00131733	2759584, 2764712, 2773905, 2759198, 2759457, 2775434, 2775739, 2759449, 2759883, 2772005, 2764486, 2758829, 2759069,	185	140	5901	2.96189	0.977281	0.0631674	2.33434
GOTERM_BP_ALL	GO:0048518~positive regulation of biological process	14	0.0657	0.00129246	2759584, 2764712, 2773905, 2759198, 2759457, 2775434, 2761419, 2775739, 2759883, 2759449, 2772005, 2764486, 2758829, 2759069,	185	159	5901	2.80857	0.975597	0.063065	2.29076
GOTERM_BP_ALL	GO:0016477~cell migration	8	0.0279	0.00127873	2774001, 2759602, 2763746, 2759438, 2775561, 2760818, 2759722, 2775544,	208	48	5901	4.72837	0.974615	0.0801004	2.26669
GOTERM_BP_ALL	GO:0051094~positive regulation of developmental process	5	0.0235	0.00124065	2772005, 2764486, 2775434, 2758829, 2761419,	185	16	5901	9.96791	0.971678	0.0627473	2.1999
GOTERM_BP_ALL	GO:0003013~circulatory system process	5	0.0235	0.00124065	2764712, 2759486, 2759457, 2775208, 2773710,	185	16	5901	9.96791	0.971678	0.0627473	2.1999
GOTERM_BP_ALL	GO:0008015~blood circulation	5	0.0235	0.00124065	2764712, 2759486, 2759457, 2775208, 2773710,	185	16	5901	9.96791	0.971678	0.0627473	2.1999
GOTERM_BP_ALL	GO:0030182~neuron differentiation	7	0.0329	0.00117254	2759883, 2775434, 2759405, 2758663, 2759069, 2761419, 2758841,	185	39	5901	5.72516	0.965553	0.0615759	2.08031
GOTERM_BP_ALL	GO:0030030~cell projection organization and biogenesis	7	0.0337	0.00116401	2764714, 2775238, 2759021, 2773904, 2764832, 2758843, 2759504,	167	43	5901	5.75226	0.964698	0.0414435	2.06533
GOTERM_BP_ALL	GO:0048858~cell projection morphogenesis	7	0.0337	0.00116401	2764714, 2775238, 2759021, 2773904, 2764832, 2758843, 2759504,	167	43	5901	5.75226	0.964698	0.0414435	2.06533
GOTERM_BP_ALL	GO:0032990~cell part morphogenesis	7	0.0337	0.00116401	2764714, 2775238, 2759021, 2773904, 2764832, 2758843, 2759504,	167	43	5901	5.75226	0.964698	0.0414435	2.06533
GOTERM_BP_ALL	GO:0044238~primary metabolic process	127	0.4425	0.00115617	2775457, 2775456, 2758958, 2759793, 2759439, 2761455, 2758133, 2761450, 2758700, 2759179, 2758597, 2775695, 2758692, 2773762, 2760926, 2758686, 2759229, 2758677, 2756746, 2775447, 2759749, 2758628, 2773797, 2775449, 2758627, 2759017, 2775762, 2759501, 2773855, 2759969, 2759009, 2758768, 2775771, 2758535, 2759232, 2775545, 2759943, 2758985, 2759288, 2775503, 2759709, 2775502, 2775501, 2757631, 275…	208	2966	5901	1.21477	0.963894	0.0743318	2.05156
GOTERM_BP_ALL	GO:0031175~neurite development	6	0.0288	0.00113895	2764714, 2775238, 2759021, 2773904, 2764832, 2758843,	167	29	5901	7.31076	0.962061	0.0416005	2.02129
GOTERM_BP_ALL	GO:0051261~protein depolymerization	5	0.0174	0.0011161	2758985, 2761500, 2773855, 2759267, 2773981,	208	14	5901	10.1322	0.959486	0.073495	1.98112
GOTERM_BP_ALL	GO:0000122~negative regulation of transcription from RNA polymerase II promoter	5	0.024	0.00107919	2764714, 2764698, 2757729, 2759114, 2775774,	167	17	5901	10.3927	0.954951	0.039969	1.9162
GOTERM_BP_ALL	GO:0009058~biosynthetic process	34	0.1185	0.00107393	2759017, 2759793, 2758481, 2758768, 2761450, 2759569, 2764794, 2775695, 2758692, 2758049, 2773762, 2773726, 2775132, 2759833, 2774696, 2775503, 2758677, 2759709, 2763660, 2758878, 2775322, 2759602, 2757654, 2758785, 2759394, 2775447, 2759749, 2773797, 2775449, 2758798, 2764752, 2759673, 2758627, 2767805,	208	542	5901	1.77968	0.954266	0.0724809	1.90695
GOTERM_BP_ALL	GO:0050793~regulation of developmental process	8	0.0376	0.00104295	2759883, 2759299, 2759558, 2772005, 2764486, 2775434, 2758829, 2761419,	185	52	5901	4.90728	0.950008	0.055985	1.85243
GOTERM_BP_ALL	GO:0045595~regulation of cell differentiation	7	0.0329	0.00101811	2759883, 2759299, 2759558, 2772005, 2764486, 2775434, 2758829,	185	38	5901	5.87582	0.946308	0.0557298	1.80869
GOTERM_BP_ALL	GO:0060047~heart contraction	4	0.0188	0.000951678	2764712, 2759457, 2775208, 2773710,	185	7	5901	18.227	0.935013	0.0542596	1.69161
GOTERM_BP_ALL	GO:0003015~heart process	4	0.0188	0.000951678	2764712, 2759457, 2775208, 2773710,	185	7	5901	18.227	0.935013	0.0542596	1.69161
GOTERM_BP_ALL	GO:0008016~regulation of heart contraction	4	0.0188	0.000951678	2764712, 2759457, 2775208, 2773710,	185	7	5901	18.227	0.935013	0.0542596	1.69161
GOTERM_BP_ALL	GO:0040007~growth	9	0.0423	0.000937569	2761023, 2759883, 2759299, 2775717, 2773788, 2764486, 2758829, 2773874, 2773742,	185	66	5901	4.34963	0.932324	0.0556877	1.66673
GOTERM_BP_ALL	GO:0043170~macromolecule metabolic process	113	0.3937	0.00092556	2775457, 2775456, 2758958, 2759439, 2761455, 2758133, 2758700, 2759179, 2758692, 2773762, 2760926, 2758686, 2759229, 2756746, 2775447, 2759749, 2758628, 2773797, 2775449, 2758627, 2775762, 2759501, 2773855, 2759969, 2759009, 2758768, 2775771, 2758535, 2775545, 2759943, 2758985, 2759288, 2775503, 2759709, 2775502, 2775501, 2757631, 2758579, 2775779, 2759007, 2773871, 2758326, 2759267, 2775243, 275…	208	2554	5901	1.25522	0.929948	0.0643023	1.64555
GOTERM_BP_ALL	GO:0048513~organ development	17	0.0592	0.000904214	2759943, 2774001, 2758686, 2775251, 2775503, 2775502, 2773737, 2761455, 2755824, 2773740, 2759602, 2759089, 2775561, 2756095, 2759542, 2775552, 2775544,	208	189	5901	2.55182	0.925516	0.0644252	1.60789
GOTERM_BP_ALL	GO:0016481~negative regulation of transcription	7	0.0337	0.000899287	2764714, 2763424, 2764698, 2757729, 2756926, 2759114, 2775774,	167	41	5901	6.03286	0.924454	0.0338539	1.5992
GOTERM_BP_ALL	GO:0007423~sensory organ development	7	0.0329	0.000879807	2759883, 2755804, 2759168, 2775434, 2758829, 2761454, 2758663,	185	37	5901	6.03462	0.920105	0.0534539	1.56481
GOTERM_BP_ALL	GO:0006325~establishment and/or maintenance of chromatin architecture	10	0.0481	0.000754455	2760534, 2758777, 2758716, 2775175, 2759115, 2758856, 2759114, 2775126, 2759052, 2759806,	167	88	5901	4.01538	0.885463	0.0288573	1.34328
GOTERM_BP_ALL	GO:0006323~DNA packaging	10	0.0481	0.000754455	2760534, 2758777, 2758716, 2775175, 2759115, 2758856, 2759114, 2775126, 2759052, 2759806,	167	88	5901	4.01538	0.885463	0.0288573	1.34328
GOTERM_BP_ALL	GO:0042127~regulation of cell proliferation	9	0.0314	0.000753016	2758730, 2759602, 2758686, 2756095, 2775367, 2773737, 2759542, 2761455, 2773740,	208	57	5901	4.4795	0.884989	0.0553245	1.34074
GOTERM_BP_ALL	GO:0007166~cell surface receptor linked signal transduction	40	0.0903	0.000745039	2758719, 2760654, 2758837, 2755802, 2759383, 2775400, 2759317, 2757043, 2775467, 2775704, 2759188, 2773912, 2760792, 2757684, 2759509, 2763227, 2755779, 2771151, 2764787, 2759506, 2758592, 2775794, 2775612, 2758922, 2773886, 2774024, 2775194, 2773736, 2756745, 2756747, 2759523, 2775321, 2775388, 2759214, 2759335, 2755755, 2757651, 2758323, 2773862, 2773794,	225	613	5901	1.71136	0.882322	0.50996	1.32662
GOTERM_BP_ALL	GO:0031324~negative regulation of cellular metabolic process	8	0.0385	0.00071411	2764714, 2763424, 2764698, 2757729, 2756926, 2759114, 2774891, 2775774,	167	54	5901	5.23486	0.871386	0.0280834	1.27188
GOTERM_BP_ALL	GO:0030030~cell projection organization and biogenesis	8	0.0279	0.000649186	2774001, 2758730, 2759602, 2758985, 2773855, 2759438, 2775544, 2757658,	208	43	5901	5.27818	0.845014	0.0504712	1.15688
GOTERM_BP_ALL	GO:0032990~cell part morphogenesis	8	0.0279	0.000649186	2774001, 2758730, 2759602, 2758985, 2773855, 2759438, 2775544, 2757658,	208	43	5901	5.27818	0.845014	0.0504712	1.15688
GOTERM_BP_ALL	GO:0048858~cell projection morphogenesis	8	0.0279	0.000649186	2774001, 2758730, 2759602, 2758985, 2773855, 2759438, 2775544, 2757658,	208	43	5901	5.27818	0.845014	0.0504712	1.15688
GOTERM_BP_ALL	GO:0000902~cell morphogenesis	11	0.0383	0.000648579	2774001, 2758730, 2759793, 2759602, 2758985, 2773855, 2759438, 2775561, 2773935, 2775544, 2757658,	208	84	5901	3.71514	0.844743	0.0533109	1.15581
GOTERM_BP_ALL	GO:0032989~cellular structure morphogenesis	11	0.0383	0.000648579	2774001, 2758730, 2759793, 2759602, 2758985, 2773855, 2759438, 2775561, 2773935, 2775544, 2757658,	208	84	5901	3.71514	0.844743	0.0533109	1.15581
GOTERM_BP_ALL	GO:0043069~negative regulation of programmed cell death	7	0.0329	0.000646896	2773731, 2775742, 2775434, 2759352, 2759069, 2773780, 2772236,	185	35	5901	6.37946	0.843991	0.0404447	1.15283
GOTERM_BP_ALL	GO:0043066~negative regulation of apoptosis	7	0.0329	0.000646896	2773731, 2775742, 2775434, 2759352, 2759069, 2773780, 2772236,	185	35	5901	6.37946	0.843991	0.0404447	1.15283
GOTERM_BP_ALL	GO:0009892~negative regulation of metabolic process	9	0.0433	0.000642608	2764714, 2763424, 2764698, 2757729, 2756926, 2759108, 2759114, 2774891, 2775774,	167	69	5901	4.60896	0.842057	0.0256583	1.14522
GOTERM_BP_ALL	GO:0016477~cell migration	8	0.0376	0.000637545	2758927, 2764712, 2759552, 2775434, 2759405, 2775179, 2761419, 2758841,	185	48	5901	5.31622	0.839743	0.041687	1.13625
GOTERM_BP_ALL	GO:0048666~neuron development	7	0.0244	0.000611818	2774001, 2758730, 2759602, 2758985, 2759438, 2775544, 2757658,	208	31	5901	6.40617	0.82745	0.0534281	1.09064
GOTERM_BP_ALL	GO:0007517~muscle development	7	0.0337	0.000591997	2759795, 2764698, 2757729, 2775479, 2759114, 2758201, 2760963,	167	38	5901	6.50914	0.81734	0.0239949	1.05548
GOTERM_BP_ALL	GO:0009607~response to biotic stimulus	8	0.0385	0.000565502	2759434, 2755743, 2764683, 2775793, 2759108, 2757644, 2775293, 2758705,	167	52	5901	5.4362	0.802894	0.0232616	1.00847
GOTERM_BP_ALL	GO:0007606~sensory perception of chemical stimulus	5	0.0113	0.000540458	2758719, 2758837, 2775612, 2755779, 2759188,	225	11	5901	11.9212	0.788192	0.539774	0.964009
GOTERM_BP_ALL	GO:0009893~positive regulation of metabolic process	10	0.0481	0.000489402	2764714, 2764662, 2759974, 2764683, 2764793, 2764716, 2775324, 2759803, 2759115, 2758843,	167	83	5901	4.25727	0.754735	0.0204558	0.873318
GOTERM_BP_ALL	GO:0045935~positive regulation of nucleobase, nucleoside, nucleotide and nucleic acid metabolic process	9	0.0433	0.000426721	2764714, 2764662, 2759974, 2764683, 2764793, 2764716, 2775324, 2759803, 2759115,	167	65	5901	4.89258	0.706353	0.018123	0.76187
GOTERM_BP_ALL	GO:0043283~biopolymer metabolic process	72	0.3462	0.000419455	2764714, 2759794, 2757729, 2756926, 2758716, 2764716, 2758846, 2759803, 2760525, 2759806, 2758840, 2758947, 2760534, 2775473, 2758701, 2758602, 2759182, 2775479, 2758691, 2759099, 2758805, 2764683, 2759586, 2758683, 2766931, 2759052, 2759358, 2760804, 2757431, 2759462, 2759480, 2764698, 2759605, 2759484, 2773802, 2775175, 2775324, 2764692, 2759974, 2755743, 2758777, 2755742, 2759021, 2759493, 277…	167	1794	5901	1.41814	0.70016	0.0180846	0.748943
GOTERM_BP_ALL	GO:0000904~cellular morphogenesis during differentiation	7	0.0244	0.000418534	2774001, 2758730, 2759602, 2759438, 2775561, 2775544, 2757658,	208	29	5901	6.84798	0.699367	0.0392702	0.747305
GOTERM_BP_ALL	GO:0031175~neurite development	7	0.0244	0.000418534	2774001, 2758730, 2759602, 2758985, 2759438, 2775544, 2757658,	208	29	5901	6.84798	0.699367	0.0392702	0.747305
GOTERM_BP_ALL	GO:0007214~gamma-aminobutyric acid signaling pathway	4	0.0192	0.000410824	2758839, 2759839, 2759334, 2759442,	167	6	5901	23.5569	0.692635	0.0179858	0.733586
GOTERM_BP_ALL	GO:0030902~hindbrain development	4	0.0192	0.000410824	2764714, 2764662, 2755742, 2759021,	167	6	5901	23.5569	0.692635	0.0179858	0.733586
GOTERM_BP_ALL	GO:0006928~cell motility	9	0.0423	0.000386964	2758927, 2764712, 2759552, 2775434, 2759457, 2759405, 2775179, 2761419, 2758841,	185	58	5901	4.94958	0.670833	0.0267382	0.69112
GOTERM_BP_ALL	GO:0051674~localization of cell	9	0.0423	0.000386964	2758927, 2764712, 2759552, 2775434, 2759457, 2759405, 2775179, 2761419, 2758841,	185	58	5901	4.94958	0.670833	0.0267382	0.69112
GOTERM_BP_ALL	GO:0044249~cellular biosynthetic process	29	0.101	0.000385554	2759017, 2758481, 2758768, 2761450, 2764794, 2775695, 2758692, 2758049, 2773762, 2775132, 2759833, 2774696, 2775503, 2758677, 2759709, 2763660, 2758878, 2775322, 2759602, 2757654, 2758785, 2775447, 2759749, 2773797, 2775449, 2758798, 2759673, 2758627, 2767805,	208	406	5901	2.02644	0.669496	0.0374576	0.688609
GOTERM_BP_ALL	GO:0050877~neurological system process	11	0.0516	0.000371859	2773893, 2773849, 2775446, 2758748, 2773852, 2773769, 2775434, 2759457, 2759239, 2759508, 2773710,	185	88	5901	3.98716	0.656238	0.026342	0.664227
GOTERM_BP_ALL	GO:0007608~sensory perception of smell	5	0.0113	0.000354432	2758719, 2758837, 2775612, 2755779, 2759188,	225	10	5901	13.1133	0.638594	0.638594	0.633191
GOTERM_BP_ALL	GO:0042127~regulation of cell proliferation	9	0.0423	0.000342581	2758926, 2759883, 2773703, 2764486, 2775434, 2759457, 2775179, 2775739, 2761449,	185	57	5901	5.03642	0.626081	0.0249081	0.61208
GOTERM_BP_ALL	GO:0016477~cell migration	8	0.0385	0.000342046	2764714, 2764683, 2758701, 2759021, 2773904, 2775365, 2764832, 2759504,	167	48	5901	5.88922	0.625507	0.0154693	0.611127
GOTERM_BP_ALL	GO:0045941~positive regulation of transcription	9	0.0433	0.00030706	2764714, 2764662, 2759974, 2764683, 2764793, 2764716, 2775324, 2759803, 2759115,	167	62	5901	5.12932	0.585923	0.0141204	0.548781
GOTERM_BP_ALL	GO:0006916~anti-apoptosis	6	0.0282	0.000295556	2773731, 2775742, 2775434, 2759352, 2759069, 2772236,	185	20	5901	9.56919	0.572014	0.0220858	0.528272
GOTERM_BP_ALL	GO:0031325~positive regulation of cellular metabolic process	10	0.0481	0.000277465	2764714, 2764662, 2759974, 2764683, 2764793, 2764716, 2775324, 2759803, 2759115, 2758843,	167	77	5901	4.589	0.549191	0.0129759	0.496013
GOTERM_BP_ALL	GO:0051258~protein polymerization	7	0.0244	0.000276564	2757636, 2759363, 2759229, 2760713, 2773721, 2758827, 2773899,	208	27	5901	7.35524	0.548024	0.0279632	0.494406
GOTERM_BP_ALL	GO:0007389~pattern specification process	8	0.0376	0.000273535	2759552, 2759558, 2758829, 2775179, 2761454, 2764584, 2758895, 2773742,	185	42	5901	6.07568	0.544074	0.021004	0.489003
GOTERM_BP_ALL	GO:0022008~neurogenesis	9	0.0314	0.000261431	2774001, 2758730, 2759602, 2758985, 2759438, 2773737, 2760818, 2775544, 2757658,	208	49	5901	5.21085	0.527948	0.0274195	0.467413
GOTERM_BP_ALL	GO:0009888~tissue development	8	0.0385	0.000260683	2764714, 2759480, 2757729, 2759075, 2759115, 2758919, 2756727, 2775774,	167	46	5901	6.14527	0.526933	0.0123978	0.466078
GOTERM_BP_ALL	GO:0044237~cellular metabolic process	129	0.4495	0.000253703	2775457, 2775456, 2758958, 2759793, 2759439, 2761455, 2758133, 2761450, 2758700, 2759179, 2758597, 2775695, 2758692, 2773762, 2760926, 2758686, 2759229, 2758677, 2756746, 2775447, 2759749, 2758628, 2773797, 2775449, 2758627, 2759017, 2775762, 2759501, 2773855, 2759969, 2759009, 2758768, 2775771, 2758535, 2758049, 2759232, 2775545, 2759943, 2758985, 2759288, 2775503, 2759709, 2775502, 2775501, 275…	208	2937	5901	1.24609	0.517354	0.0276293	0.453625
GOTERM_BP_ALL	GO:0000902~cell morphogenesis	11	0.0516	0.000253381	2761023, 2775717, 2773788, 2759919, 2775434, 2759405, 2758663, 2773742, 2761419, 2758841, 2759538,	185	84	5901	4.17703	0.516908	0.0205725	0.453051
GOTERM_BP_ALL	GO:0032989~cellular structure morphogenesis	11	0.0516	0.000253381	2761023, 2775717, 2773788, 2759919, 2775434, 2759405, 2758663, 2773742, 2761419, 2758841, 2759538,	185	84	5901	4.17703	0.516908	0.0205725	0.453051
GOTERM_BP_ALL	GO:0048523~negative regulation of cellular process	17	0.0592	0.000241706	2764749, 2759793, 2758985, 2758686, 2761500, 2773855, 2775367, 2761455, 2773740, 2759624, 2759602, 2756095, 2775616, 2773935, 2760818, 2759542, 2759267,	208	168	5901	2.87079	0.500437	0.0273791	0.432219
GOTERM_BP_ALL	GO:0006366~transcription from RNA polymerase II promoter	10	0.0348	0.000240125	2757661, 2775503, 2759592, 2773797, 2773737, 2775501, 2761455, 2775552, 2775545, 2773740,	208	61	5901	4.65085	0.498164	0.0283197	0.429397
GOTERM_BP_ALL	GO:0016043~cellular component organization and biogenesis	39	0.1359	0.000234936	2775457, 2775456, 2759793, 2763746, 2773855, 2759438, 2759969, 2760713, 2759327, 2773981, 2775561, 2759363, 2773721, 2758827, 2773899, 2775544, 2758535, 2759232, 2757636, 2758864, 2764749, 2775132, 2774001, 2758985, 2761500, 2759229, 2775251, 2775367, 2759602, 2758639, 2758730, 2759687, 2756095, 2757661, 2773797, 2773935, 2759542, 2759267, 2757658,	208	606	5901	1.8258	0.490629	0.0289036	0.420136
GOTERM_BP_ALL	GO:0007267~cell-cell signaling	9	0.0423	0.000233637	2764712, 2773849, 2759558, 2773769, 2775434, 2759457, 2761454, 2758895, 2773710,	185	54	5901	5.31622	0.488726	0.0195375	0.417818
GOTERM_BP_ALL	GO:0048699~generation of neurons	9	0.0314	0.000225439	2774001, 2758730, 2759602, 2758985, 2759438, 2773737, 2760818, 2775544, 2757658,	208	48	5901	5.31941	0.476548	0.0289945	0.403186
GOTERM_BP_ALL	GO:0050896~response to stimulus	28	0.1346	0.00020056	2759434, 2755743, 2757729, 2758846, 2759427, 2775293, 2758843, 2758705, 2775474, 2759181, 2773888, 2760726, 2758964, 2758691, 2764667, 2759653, 2775793, 2764683, 2759589, 2758871, 2759108, 2757644, 2759115, 2759114, 2759480, 2759484, 2775324, 2773759,	167	464	5901	2.1323	0.437782	0.00971295	0.358766
GOTERM_BP_ALL	GO:0006928~cell motility	9	0.0433	0.000191525	2764714, 2764683, 2758701, 2759021, 2773904, 2759108, 2775365, 2764832, 2759504,	167	58	5901	5.48307	0.423005	0.00960137	0.342631
GOTERM_BP_ALL	GO:0051674~localization of cell	9	0.0433	0.000191525	2764714, 2764683, 2758701, 2759021, 2773904, 2759108, 2775365, 2764832, 2759504,	167	58	5901	5.48307	0.423005	0.00960137	0.342631
GOTERM_BP_ALL	GO:0045944~positive regulation of transcription from RNA polymerase II promoter	8	0.0279	0.000171905	2775503, 2759592, 2773737, 2775501, 2761455, 2775552, 2775545, 2773740,	208	35	5901	6.48462	0.389564	0.0232298	0.307582
GOTERM_BP_ALL	GO:0030509~BMP signaling pathway	5	0.0235	0.000165846	2759299, 2759558, 2764486, 2758829, 2775179,	185	10	5901	15.9486	0.378851	0.0143262	0.296756
GOTERM_BP_ALL	GO:0045893~positive regulation of transcription, DNA-dependent	9	0.0314	0.000165576	2775132, 2775503, 2759592, 2773737, 2775501, 2761455, 2775552, 2775545, 2773740,	208	46	5901	5.55069	0.378369	0.0234902	0.296274
GOTERM_BP_ALL	GO:0007010~cytoskeleton organization and biogenesis	15	0.0523	0.000164773	2757636, 2758985, 2761500, 2773855, 2759969, 2760713, 2759229, 2773981, 2756095, 2759363, 2773721, 2759542, 2773899, 2758827, 2759267,	208	130	5901	3.27348	0.376934	0.0245927	0.294839
GOTERM_BP_ALL	GO:0065008~regulation of biological quality	16	0.0751	0.000132199	2758926, 2761023, 2773788, 2773882, 2759198, 2759457, 2775434, 2773742, 2773710, 2773893, 2775717, 2773769, 2759486, 2758936, 2768276, 2775208,	185	161	5901	3.16992	0.315843	0.0117914	0.236617
GOTERM_BP_ALL	GO:0048519~negative regulation of biological process	18	0.0627	0.000129624	2764749, 2759793, 2758985, 2758686, 2761500, 2759438, 2773855, 2775367, 2761455, 2773740, 2759624, 2759602, 2756095, 2775616, 2773935, 2760818, 2759542, 2759267,	208	176	5901	2.9015	0.310766	0.0204641	0.232014
GOTERM_BP_ALL	GO:0016043~cellular component organization and biogenesis	34	0.1635	0.000128931	2759795, 2764714, 2758777, 2758716, 2759021, 2759864, 2773904, 2757679, 2764832, 2759567, 2758843, 2759806, 2773712, 2760534, 2758701, 2766555, 2775479, 2758691, 2764667, 2759030, 2759504, 2757639, 2764683, 2775248, 2759108, 2759115, 2760251, 2759114, 2775126, 2759052, 2775239, 2775238, 2775175, 2758856,	167	606	5901	1.98251	0.309392	0.00658862	0.230774
GOTERM_BP_ALL	GO:0007399~nervous system development	13	0.061	0.000120241	2764712, 2759552, 2756713, 2775434, 2761454, 2764584, 2761419, 2758841, 2759883, 2759405, 2759069, 2758663, 2775512,	185	108	5901	3.83949	0.291945	0.0110748	0.215237
GOTERM_BP_ALL	GO:0000902~cell morphogenesis	11	0.0529	0.000108421	2764714, 2775239, 2757639, 2764683, 2775238, 2758701, 2759021, 2773904, 2764832, 2758843, 2759504,	167	84	5901	4.62725	0.267501	0.00574811	0.194097
GOTERM_BP_ALL	GO:0032989~cellular structure morphogenesis	11	0.0529	0.000108421	2764714, 2775239, 2757639, 2764683, 2775238, 2758701, 2759021, 2773904, 2764832, 2758843, 2759504,	167	84	5901	4.62725	0.267501	0.00574811	0.194097
GOTERM_BP_ALL	GO:0045892~negative regulation of transcription, DNA-dependent	7	0.0337	0.000101983	2764714, 2763424, 2764698, 2757729, 2756926, 2759114, 2775774,	167	28	5901	8.83383	0.253834	0.00550943	0.182581
GOTERM_BP_ALL	GO:0007399~nervous system development	14	0.0488	9.07224e-05	2759943, 2774001, 2758985, 2759438, 2773737, 2759013, 2773746, 2755785, 2759602, 2758730, 2760827, 2760818, 2775544, 2757658,	208	108	5901	3.67762	0.229315	0.0152053	0.162437
GOTERM_BP_ALL	GO:0051179~localization	55	0.2582	8.82437e-05	2755803, 2764712, 2759552, 2758483, 2759316, 2759558, 2759933, 2775465, 2759321, 2773780, 2758945, 2759191, 2758841, 2758973, 2773893, 2775355, 2760398, 2774989, 2773769, 2759168, 2775208, 2759047, 2758926, 2758927, 2759588, 2759457, 2775434, 2761419, 2775179, 2759875, 2759341, 2758507, 2756524, 2773703, 2773852, 2775397, 2759739, 2772236, 2773710, 2758754, 2756720, 2759643, 2770090, 2759411, 275…	185	1062	5901	1.65193	0.223811	0.00840973	0.158002
GOTERM_BP_ALL	GO:0050793~regulation of developmental process	9	0.0433	8.67919e-05	2773712, 2764714, 2759480, 2757729, 2775238, 2758701, 2759075, 2756727, 2775774,	167	52	5901	6.11573	0.220568	0.00478066	0.155405
GOTERM_BP_ALL	GO:0060173~limb development	6	0.0288	7.80173e-05	2775625, 2759794, 2760825, 2764698, 2759115, 2759520,	167	17	5901	12.4713	0.200682	0.00456092	0.139704
GOTERM_BP_ALL	GO:0048736~appendage development	6	0.0288	7.80173e-05	2775625, 2759794, 2760825, 2764698, 2759115, 2759520,	167	17	5901	12.4713	0.200682	0.00456092	0.139704
GOTERM_BP_ALL	GO:0035108~limb morphogenesis	6	0.0288	7.80173e-05	2775625, 2759794, 2760825, 2764698, 2759115, 2759520,	167	17	5901	12.4713	0.200682	0.00456092	0.139704
GOTERM_BP_ALL	GO:0035107~appendage morphogenesis	6	0.0288	7.80173e-05	2775625, 2759794, 2760825, 2764698, 2759115, 2759520,	167	17	5901	12.4713	0.200682	0.00456092	0.139704
GOTERM_BP_ALL	GO:0045595~regulation of cell differentiation	8	0.0385	7.42759e-05	2773712, 2764714, 2759480, 2757729, 2775238, 2759075, 2756727, 2775774,	167	38	5901	7.43902	0.192049	0.00452704	0.133008
GOTERM_BP_ALL	GO:0030182~neuron differentiation	9	0.0314	4.82269e-05	2774001, 2758730, 2759602, 2758985, 2759438, 2773737, 2760818, 2775544, 2757658,	208	39	5901	6.54697	0.129304	0.00861658	0.0863805
GOTERM_BP_ALL	GO:0050794~regulation of cellular process	59	0.277	4.38004e-05	2764712, 2759552, 2773788, 2759558, 2773905, 2759198, 2775709, 2761454, 2773780, 2761449, 2759449, 2759299, 2773903, 2761469, 2758829, 2759790, 2758926, 2759584, 2775742, 2759457, 2775434, 2759352, 2758808, 2775739, 2758522, 2775717, 2759883, 2758790, 2775446, 2768276, 2775179, 2759069, 2758663, 2756713, 2773703, 2772236, 2760731, 2775548, 2761267, 2758895, 2759507, 2775622, 2775411, 2773727, 277…	185	1142	5901	1.64793	0.118168	0.00432695	0.0784551
GOTERM_BP_ALL	GO:0030326~embryonic limb morphogenesis	6	0.0288	3.96347e-05	2775625, 2759794, 2760825, 2764698, 2759115, 2759520,	167	15	5901	14.1341	0.107558	0.00258287	0.0709959
GOTERM_BP_ALL	GO:0035113~embryonic appendage morphogenesis	6	0.0288	3.96347e-05	2775625, 2759794, 2760825, 2764698, 2759115, 2759520,	167	15	5901	14.1341	0.107558	0.00258287	0.0709959
GOTERM_BP_ALL	GO:0030900~forebrain development	6	0.0288	3.96347e-05	2764714, 2764698, 2758701, 2755742, 2773802, 2775774,	167	15	5901	14.1341	0.107558	0.00258287	0.0709959
GOTERM_BP_ALL	GO:0009653~anatomical structure morphogenesis	20	0.0697	2.02365e-05	2774001, 2759793, 2758985, 2758686, 2759438, 2773855, 2775503, 2773737, 2761455, 2758730, 2759602, 2775561, 2759089, 2773797, 2773935, 2759336, 2775552, 2775544, 2757658, 2759721,	208	184	5901	3.08372	0.0564439	0.00386581	0.0362547
GOTERM_BP_ALL	GO:0007169~transmembrane receptor protein tyrosine kinase signaling pathway	10	0.0469	1.90188e-05	2759176, 2758783, 2773906, 2759360, 2758422, 2764655, 2761454, 2775349, 2758841, 2759706,	185	50	5901	6.37946	0.0531396	0.00194823	0.0340736
GOTERM_BP_ALL	GO:0022008~neurogenesis	10	0.0469	1.60211e-05	2759883, 2764712, 2759552, 2775434, 2759405, 2761454, 2758663, 2759069, 2761419, 2758841,	185	49	5901	6.50965	0.0449552	0.00170214	0.0287037
GOTERM_BP_ALL	GO:0001568~blood vessel development	9	0.0423	1.36453e-05	2758927, 2759299, 2764712, 2773849, 2759552, 2759457, 2761454, 2773742, 2758522,	185	37	5901	7.7588	0.0384186	0.00150564	0.0244477
GOTERM_BP_ALL	GO:0001944~vasculature development	9	0.0423	1.36453e-05	2758927, 2759299, 2764712, 2773849, 2759552, 2759457, 2761454, 2773742, 2758522,	185	37	5901	7.7588	0.0384186	0.00150564	0.0244477
GOTERM_BP_ALL	GO:0048699~generation of neurons	10	0.0469	1.34355e-05	2759883, 2764712, 2759552, 2775434, 2759405, 2761454, 2758663, 2759069, 2761419, 2758841,	185	48	5901	6.64527	0.0378391	0.00160594	0.0240718
GOTERM_BP_ALL	GO:0045935~positive regulation of nucleobase, nucleoside, nucleotide and nucleic acid metabolic process	12	0.0418	1.28566e-05	2775132, 2775762, 2775447, 2775503, 2763471, 2759592, 2773737, 2775501, 2761455, 2775552, 2775545, 2773740,	208	65	5901	5.23757	0.0362385	0.00263306	0.0230346
GOTERM_BP_ALL	GO:0031325~positive regulation of cellular metabolic process	13	0.0453	1.24353e-05	2775132, 2775762, 2759439, 2775503, 2759592, 2775501, 2773737, 2761455, 2773740, 2775447, 2763471, 2775552, 2775545,	208	77	5901	4.78977	0.0350721	0.00274253	0.0222799
GOTERM_BP_ALL	GO:0009887~organ morphogenesis	12	0.0577	1.08072e-05	2764714, 2773881, 2760825, 2759732, 2759021, 2773904, 2759075, 2759115, 2774677, 2756727, 2775774, 2759504,	167	79	5901	5.36739	0.0305512	0.000721313	0.0193632
GOTERM_BP_ALL	GO:0030182~neuron differentiation	9	0.0433	9.68856e-06	2764714, 2775238, 2759021, 2773904, 2773802, 2775365, 2764832, 2758843, 2775774,	167	39	5901	8.15431	0.0274327	0.000662066	0.0173591
GOTERM_BP_ALL	GO:0050789~regulation of biological process	63	0.2958	9.32045e-06	2764712, 2759552, 2773788, 2759558, 2773905, 2759198, 2775709, 2761454, 2773780, 2761449, 2759449, 2759299, 2773903, 2761469, 2758829, 2775208, 2759790, 2758926, 2759584, 2775742, 2759457, 2775434, 2759352, 2758808, 2761419, 2775739, 2758522, 2775717, 2759883, 2758790, 2775446, 2768276, 2773798, 2775179, 2759069, 2758663, 2756713, 2773703, 2772236, 2773710, 2760731, 2775548, 2761267, 2758895, 275…	185	1192	5901	1.68585	0.0264043	0.00116276	0.0166996
GOTERM_BP_ALL	GO:0035270~endocrine system development	5	0.024	8.67281e-06	2764714, 2773802, 2759115, 2774677, 2775774,	167	6	5901	29.4461	0.0245923	0.000607126	0.0155393
GOTERM_BP_ALL	GO:0045941~positive regulation of transcription	12	0.0418	8.00806e-06	2775132, 2775762, 2775447, 2775503, 2763471, 2759592, 2773737, 2775501, 2761455, 2775552, 2775545, 2773740,	208	62	5901	5.491	0.0227289	0.0019141	0.0143483
GOTERM_BP_ALL	GO:0048598~embryonic morphogenesis	9	0.0433	7.88818e-06	2764714, 2775625, 2759794, 2760825, 2764698, 2759021, 2759115, 2756727, 2759520,	167	38	5901	8.36889	0.0223925	0.000566016	0.0141336
GOTERM_BP_ALL	GO:0008283~cell proliferation	13	0.061	7.25359e-06	2758926, 2759558, 2773703, 2759457, 2775434, 2761454, 2761449, 2775739, 2758522, 2759883, 2764486, 2775179, 2758895,	185	82	5901	5.05689	0.0206098	0.000946149	0.0129966
GOTERM_BP_ALL	GO:0032501~multicellular organismal process	42	0.1463	7.16678e-06	2759438, 2775463, 2761455, 2759013, 2758133, 2759327, 2769888, 2758702, 2764663, 2755785, 2775561, 2759089, 2773956, 2773827, 2758476, 2775552, 2759722, 2775544, 2773726, 2759721, 2775132, 2759943, 2774001, 2758985, 2758686, 2775251, 2775503, 2775502, 2775367, 2773737, 2755824, 2773740, 2773746, 2758730, 2759602, 2760827, 2756095, 2773923, 2760818, 2759336, 2759542, 2757658,	208	579	5901	2.05794	0.0203657	0.00186879	0.0128411
GOTERM_BP_ALL	GO:0048699~generation of neurons	10	0.0481	5.8041e-06	2764714, 2775238, 2758701, 2759021, 2773904, 2773802, 2775365, 2764832, 2758843, 2775774,	167	48	5901	7.36153	0.0165256	0.000427181	0.0103996
GOTERM_BP_ALL	GO:0009790~embryonic development	12	0.0577	5.64588e-06	2764714, 2775625, 2759794, 2760825, 2759480, 2764698, 2773885, 2759021, 2759075, 2759115, 2756727, 2759520,	167	74	5901	5.73005	0.0160787	0.000426472	0.0101161
GOTERM_BP_ALL	GO:0009893~positive regulation of metabolic process	14	0.0488	5.05545e-06	2775132, 2775762, 2759439, 2775503, 2759592, 2775501, 2773737, 2761455, 2760340, 2773740, 2775447, 2763471, 2775552, 2775545,	208	83	5901	4.78533	0.0144094	0.00145037	0.00905826
GOTERM_BP_ALL	GO:0048514~blood vessel morphogenesis	9	0.0423	4.24965e-06	2758927, 2759299, 2764712, 2773849, 2759552, 2759457, 2761454, 2773742, 2758522,	185	32	5901	8.97111	0.0121266	0.00058082	0.0076145
GOTERM_BP_ALL	GO:0042127~regulation of cell proliferation	11	0.0529	3.26395e-06	2773712, 2764714, 2763424, 2759480, 2755742, 2759075, 2774677, 2759114, 2759520, 2758691, 2775774,	167	57	5901	6.8191	0.00932706	0.000253234	0.00584838
GOTERM_BP_ALL	GO:0007417~central nervous system development	9	0.0433	3.22377e-06	2764714, 2764662, 2764698, 2758701, 2755742, 2759021, 2773802, 2756727, 2775774,	167	34	5901	9.35347	0.00921275	0.000257063	0.00577638
GOTERM_BP_ALL	GO:0007275~multicellular organismal development	37	0.1289	2.59167e-06	2759438, 2775463, 2761455, 2759013, 2758133, 2769888, 2758702, 2755785, 2764663, 2775561, 2759089, 2773956, 2775552, 2775544, 2759722, 2773726, 2759721, 2759943, 2774001, 2758985, 2758686, 2775251, 2775503, 2775502, 2775367, 2773737, 2755824, 2773740, 2773746, 2758730, 2759602, 2760827, 2756095, 2773923, 2760818, 2759542, 2757658,	208	457	5901	2.29693	0.00741309	0.000826403	0.00464381
GOTERM_BP_ALL	GO:0048468~cell development	20	0.0962	2.13705e-06	2764714, 2759434, 2773881, 2759795, 2759021, 2759075, 2773904, 2759108, 2775365, 2764832, 2758843, 2775774, 2763424, 2775238, 2758701, 2773802, 2775479, 2773888, 2759608, 2758691,	167	197	5901	3.58734	0.00611669	0.000175284	0.00382922
GOTERM_BP_ALL	GO:0006811~ion transport	31	0.1455	1.96003e-06	2755803, 2773852, 2759933, 2775397, 2759321, 2758945, 2759191, 2773710, 2758973, 2773893, 2775355, 2774989, 2773769, 2759168, 2758754, 2756720, 2775208, 2759643, 2758926, 2759047, 2759411, 2758748, 2775368, 2758989, 2759457, 2759948, 2761492, 2759947, 2775782, 2761486, 2759875,	185	383	5901	2.58177	0.00561144	0.000281323	0.00351203
GOTERM_BP_ALL	GO:0065007~biological regulation	69	0.3239	1.95489e-06	2764712, 2759552, 2773788, 2759558, 2773905, 2759198, 2775709, 2761454, 2773780, 2761449, 2759299, 2759449, 2773893, 2773769, 2761469, 2773903, 2758829, 2775208, 2759790, 2758926, 2759584, 2775742, 2759457, 2775434, 2759352, 2758808, 2761419, 2775739, 2758522, 2759883, 2775717, 2758790, 2775446, 2758936, 2759486, 2768276, 2773798, 2775179, 2759069, 2758663, 2756713, 2773703, 2759616, 2772236, 277…	185	1298	5901	1.69562	0.00559677	0.000295351	0.00350283
GOTERM_BP_ALL	GO:0007267~cell-cell signaling	11	0.0529	1.94551e-06	2764714, 2759502, 2760825, 2759974, 2764683, 2775238, 2759075, 2764657, 2759115, 2758752, 2758843,	167	54	5901	7.19794	0.00557001	0.000164268	0.00348603
GOTERM_BP_ALL	GO:0048518~positive regulation of biological process	18	0.0865	1.83998e-06	2764714, 2759974, 2764683, 2757729, 2764716, 2759075, 2773904, 2759115, 2759803, 2758843, 2775774, 2764662, 2775238, 2764793, 2775324, 2759608, 2774677, 2758691,	167	159	5901	4.00023	0.00526867	0.000160066	0.00329694
GOTERM_BP_ALL	GO:0007389~pattern specification process	10	0.0481	1.78401e-06	2764714, 2764662, 2760825, 2775628, 2759021, 2759075, 2774677, 2775365, 2756727, 2759520,	167	42	5901	8.41317	0.0051088	0.000160046	0.00319665
GOTERM_BP_ALL	GO:0048519~negative regulation of biological process	19	0.0913	1.72748e-06	2764714, 2759434, 2773881, 2757729, 2756926, 2755742, 2759075, 2759108, 2760251, 2759114, 2775774, 2773712, 2763424, 2760825, 2764698, 2773888, 2774891, 2756727, 2758691,	167	176	5901	3.81461	0.00494732	0.000159974	0.00309535
GOTERM_BP_ALL	GO:0048522~positive regulation of cellular process	17	0.0817	1.5465e-06	2764714, 2759974, 2764683, 2757729, 2759075, 2773904, 2764716, 2759115, 2759803, 2758843, 2775774, 2764662, 2764793, 2775324, 2759608, 2774677, 2758691,	167	140	5901	4.29072	0.00443017	0.000147989	0.00277108
GOTERM_BP_ALL	GO:0048522~positive regulation of cellular process	19	0.0662	1.49991e-06	2775132, 2775762, 2758686, 2759439, 2775503, 2759592, 2773737, 2775501, 2761455, 2773740, 2758730, 2759602, 2775447, 2756095, 2763471, 2759542, 2775552, 2775544, 2775545,	208	140	5901	3.85024	0.00429697	0.000538134	0.00268758
GOTERM_BP_ALL	GO:0007610~behavior	10	0.0469	1.3407e-06	2773893, 2773769, 2758495, 2773755, 2775434, 2759457, 2759405, 2761465, 2759341, 2773710,	185	37	5901	8.62089	0.00384177	0.00021382	0.00240233
GOTERM_BP_ALL	GO:0048468~cell development	23	0.0801	1.15668e-06	2775336, 2775132, 2774001, 2759793, 2758985, 2758686, 2759438, 2759969, 2775251, 2759660, 2773737, 2773740, 2758730, 2759602, 2775561, 2756095, 2775616, 2773797, 2760818, 2759542, 2775552, 2775544, 2757658,	208	197	5901	3.31226	0.00331533	0.000474293	0.00207259
GOTERM_BP_ALL	GO:0048731~system development	26	0.0906	1.14467e-06	2759438, 2761455, 2759013, 2755785, 2759089, 2775561, 2775544, 2775552, 2759943, 2774001, 2758985, 2758686, 2775251, 2775503, 2775502, 2773737, 2755824, 2773740, 2773746, 2759602, 2758730, 2760827, 2756095, 2760818, 2759542, 2757658,	208	245	5901	3.01071	0.00328094	0.000547573	0.00205106
GOTERM_BP_ALL	GO:0048523~negative regulation of cellular process	20	0.0939	9.04738e-07	2773731, 2758926, 2773788, 2773882, 2759558, 2773905, 2775742, 2775434, 2759352, 2773780, 2775739, 2761449, 2772236, 2759883, 2759299, 2775446, 2768276, 2764486, 2775179, 2759069,	185	168	5901	3.7973	0.00259413	0.000152783	0.00162115
GOTERM_BP_ALL	GO:0048523~negative regulation of cellular process	19	0.0913	8.69519e-07	2764714, 2759434, 2773881, 2757729, 2756926, 2755742, 2759075, 2759108, 2760251, 2759114, 2775774, 2773712, 2763424, 2760825, 2764698, 2773888, 2774891, 2756727, 2758691,	167	168	5901	3.99626	0.00249328	8.60787e-05	0.00155804
GOTERM_BP_ALL	GO:0022008~neurogenesis	11	0.0529	7.54399e-07	2764714, 2773881, 2775238, 2758701, 2759021, 2773904, 2773802, 2775365, 2764832, 2758843, 2775774,	167	49	5901	7.93242	0.00216354	7.73498e-05	0.00135177
GOTERM_BP_ALL	GO:0048518~positive regulation of biological process	21	0.0732	5.452e-07	2775132, 2775762, 2758686, 2759439, 2775503, 2759592, 2773737, 2775501, 2761455, 2760340, 2773740, 2758730, 2759602, 2775447, 2756095, 2763471, 2759542, 2775552, 2775544, 2775545, 2757658,	208	159	5901	3.74701	0.00156405	0.000313005	0.000976917
GOTERM_BP_ALL	GO:0008283~cell proliferation	14	0.0673	3.57035e-07	2764714, 2755742, 2759732, 2758714, 2759075, 2759114, 2759520, 2775774, 2763424, 2773712, 2759480, 2773888, 2774677, 2758691,	167	82	5901	6.03286	0.00102452	3.7964e-05	0.000639754
GOTERM_BP_ALL	GO:0006816~calcium ion transport	10	0.0469	3.45972e-07	2773893, 2759411, 2758748, 2775368, 2759168, 2775397, 2759457, 2775208, 2759191, 2773710,	185	32	5901	9.96791	0.000992793	6.20785e-05	0.000619932
GOTERM_BP_ALL	GO:0007420~brain development	9	0.0433	3.36198e-07	2764714, 2764662, 2764698, 2758701, 2755742, 2759021, 2773802, 2756727, 2775774,	167	26	5901	12.2315	0.000964758	3.71233e-05	0.000602417
GOTERM_BP_ALL	GO:0032502~developmental process	47	0.1638	2.27176e-07	2775336, 2759793, 2773855, 2759438, 2759969, 2775463, 2761455, 2759013, 2758133, 2769888, 2758702, 2764663, 2755785, 2775561, 2759089, 2773956, 2775616, 2775552, 2759722, 2775544, 2773726, 2759721, 2775132, 2759943, 2774001, 2758686, 2758985, 2775251, 2775503, 2759660, 2775367, 2775502, 2773737, 2755824, 2773740, 2773746, 2758730, 2759602, 2760827, 2756095, 2773923, 2773797, 2773935, 2760818, 275…	208	606	5901	2.20033	0.000652011	0.000163043	0.000407067
GOTERM_BP_ALL	GO:0007167~enzyme linked receptor protein signaling pathway	15	0.0704	1.72012e-07	2773906, 2758783, 2759558, 2758422, 2764655, 2761454, 2759706, 2758841, 2759176, 2759299, 2759360, 2764486, 2758829, 2775179, 2775349,	185	82	5901	5.83487	0.000493725	3.29226e-05	0.000308221
GOTERM_BP_ALL	GO:0015674~di-, tri-valent inorganic cation transport	11	0.0516	1.50716e-07	2758926, 2773893, 2759411, 2758748, 2775368, 2759168, 2775397, 2759457, 2775208, 2759191, 2773710,	185	38	5901	9.23343	0.000432612	3.0907e-05	0.000270061
GOTERM_BP_ALL	GO:0010467~gene expression	59	0.2837	1.00392e-07	2759795, 2764714, 2759794, 2756926, 2758716, 2757729, 2764716, 2759803, 2758846, 2759567, 2758840, 2775473, 2758602, 2759182, 2775479, 2758691, 2758805, 2759586, 2764683, 2758683, 2766931, 2759052, 2760804, 2757431, 2759462, 2759480, 2764698, 2759605, 2773802, 2775175, 2775324, 2764692, 2755743, 2759974, 2755742, 2759021, 2759493, 2775774, 2763424, 2764662, 2759517, 2775628, 2764793, 2774920, 277…	167	1064	5901	1.95938	0.000288184	1.1529e-05	0.000179888
GOTERM_BP_ALL	GO:0003008~system process	18	0.0845	9.30881e-08	2764712, 2773849, 2758748, 2758422, 2773852, 2759457, 2775434, 2773710, 2755760, 2773893, 2759919, 2775446, 2773769, 2759486, 2759168, 2759239, 2759508, 2775208,	185	117	5901	4.90728	0.00026722	2.05579e-05	0.000166801
GOTERM_BP_ALL	GO:0048519~negative regulation of biological process	22	0.1033	9.13675e-08	2773731, 2758926, 2773788, 2773882, 2759558, 2773905, 2775742, 2775434, 2759352, 2773780, 2775739, 2761449, 2772236, 2759883, 2759299, 2775446, 2768276, 2764486, 2775179, 2773798, 2775208, 2759069,	185	176	5901	3.98716	0.000262282	2.18594e-05	0.000163718
GOTERM_BP_ALL	GO:0006139~nucleobase, nucleoside, nucleotide and nucleic acid metabolic process	67	0.3221	3.60388e-08	2759795, 2764714, 2759794, 2756926, 2758716, 2757729, 2764716, 2759796, 2758846, 2759803, 2758843, 2759806, 2758840, 2760534, 2775473, 2758602, 2759182, 2775479, 2758691, 2758805, 2764683, 2759586, 2758683, 2766931, 2759052, 2760804, 2757431, 2759462, 2759480, 2764698, 2759605, 2759484, 2773802, 2775175, 2775324, 2764692, 2755743, 2759974, 2758777, 2755742, 2759021, 2759493, 2775774, 2763424, 276…	167	1259	5901	1.88043	0.000103462	4.31113e-06	6.45764e-05
GOTERM_BP_ALL	GO:0048468~cell development	24	0.1127	3.20474e-08	2773731, 2764712, 2773849, 2759552, 2775742, 2775434, 2759352, 2761454, 2773780, 2764584, 2775439, 2761419, 2772236, 2758841, 2759883, 2759299, 2759449, 2759168, 2775548, 2764486, 2759405, 2758663, 2759069, 2773998,	185	197	5901	3.88597	9.20039e-05	8.36434e-06	5.74244e-05
GOTERM_BP_ALL	GO:0048856~anatomical structure development	33	0.115	1.01367e-08	2759793, 2773855, 2759438, 2761455, 2759013, 2755785, 2775561, 2759089, 2775552, 2775544, 2759721, 2759943, 2774001, 2758985, 2758686, 2775251, 2775503, 2775502, 2775367, 2773737, 2755824, 2773740, 2773746, 2759602, 2758730, 2760827, 2756095, 2773797, 2773935, 2760818, 2759336, 2759542, 2757658,	208	300	5901	3.12072	2.9102e-05	9.70076e-06	1.81635e-05
GOTERM_BP_ALL	GO:0009887~organ morphogenesis	17	0.0798	1.60999e-09	2758927, 2773849, 2764712, 2756713, 2759552, 2759558, 2759457, 2775434, 2761454, 2773742, 2758522, 2759883, 2759299, 2764486, 2759069, 2758663, 2758895,	185	79	5901	6.86398	4.62227e-06	4.62228e-07	2.88488e-06
GOTERM_BP_ALL	GO:0030154~cell differentiation	35	0.122	5.95362e-10	2775336, 2759793, 2759438, 2759969, 2759013, 2758702, 2755785, 2764663, 2775561, 2759089, 2775616, 2775552, 2775544, 2775132, 2774001, 2758985, 2758686, 2775251, 2775503, 2775502, 2775367, 2759660, 2773737, 2773740, 2773746, 2759602, 2758730, 2760827, 2756095, 2773923, 2773797, 2760818, 2759336, 2759542, 2757658,	208	299	5901	3.32093	1.70928e-06	1.70928e-06	1.0668e-06
GOTERM_BP_ALL	GO:0048869~cellular developmental process	35	0.122	5.95362e-10	2775336, 2759793, 2759438, 2759969, 2759013, 2758702, 2755785, 2764663, 2775561, 2759089, 2775616, 2775552, 2775544, 2775132, 2774001, 2758985, 2758686, 2775251, 2775503, 2775502, 2775367, 2759660, 2773737, 2773740, 2773746, 2759602, 2758730, 2760827, 2756095, 2773923, 2773797, 2760818, 2759336, 2759542, 2757658,	208	299	5901	3.32093	1.70928e-06	1.70928e-06	1.0668e-06
GOTERM_BP_ALL	GO:0007275~multicellular organismal development	42	0.1972	2.78603e-10	2764712, 2773849, 2756713, 2759552, 2759558, 2755804, 2758422, 2773905, 2759198, 2761454, 2764584, 2775636, 2758841, 2759153, 2759299, 2759449, 2759158, 2759168, 2761469, 2758829, 2758895, 2759790, 2775622, 2775411, 2758927, 2775434, 2759457, 2773742, 2775739, 2761419, 2758522, 2775656, 2759883, 2775446, 2772005, 2759486, 2764486, 2759405, 2775179, 2758663, 2759069, 2775512,	185	457	5901	2.93148	7.9987e-07	8.88745e-08	4.99218e-07
GOTERM_BP_ALL	GO:0048513~organ development	27	0.1268	9.60887e-11	2773849, 2764712, 2759552, 2756713, 2755804, 2759558, 2758422, 2773905, 2761454, 2775636, 2759449, 2759299, 2759168, 2758829, 2758895, 2758927, 2775434, 2759457, 2773742, 2775739, 2758522, 2759883, 2772005, 2764486, 2759069, 2758663, 2775512,	185	189	5901	4.55676	2.75871e-07	3.44838e-08	1.72177e-07
GOTERM_BP_ALL	GO:0016070~RNA metabolic process	56	0.2692	8.43819e-11	2764714, 2759794, 2756926, 2758716, 2757729, 2764716, 2759803, 2758846, 2758840, 2775473, 2758602, 2759182, 2775479, 2758691, 2758805, 2759586, 2764683, 2758683, 2766931, 2759052, 2760804, 2757431, 2759462, 2759480, 2764698, 2759605, 2773802, 2775175, 2775324, 2764692, 2755743, 2759974, 2755742, 2759021, 2759493, 2775774, 2763424, 2764662, 2759517, 2775628, 2774920, 2774677, 2775620, 2764667, 276…	167	812	5901	2.43692	2.42261e-07	1.05331e-08	1.51201e-07
GOTERM_BP_ALL	GO:0048731~system development	31	0.1455	5.9345e-11	2773849, 2764712, 2756713, 2759552, 2755804, 2759558, 2758422, 2773905, 2761454, 2764584, 2775636, 2758841, 2759449, 2759299, 2759168, 2758829, 2758895, 2758927, 2775434, 2759457, 2773742, 2761419, 2775739, 2758522, 2759883, 2772005, 2764486, 2759405, 2759069, 2758663, 2775512,	185	245	5901	4.03598	1.70379e-07	2.43399e-08	1.06338e-07
GOTERM_BP_ALL	GO:0009653~anatomical structure morphogenesis	26	0.125	3.05401e-11	2764714, 2759794, 2759732, 2757729, 2759021, 2773904, 2759075, 2764832, 2758843, 2775774, 2775625, 2758701, 2764657, 2774677, 2756727, 2759504, 2773881, 2757639, 2764683, 2759115, 2759520, 2760825, 2759480, 2775239, 2775238, 2764698,	167	184	5901	4.99304	8.76807e-08	3.98549e-09	5.47236e-08
GOTERM_BP_ALL	GO:0030154~cell differentiation	33	0.1587	2.68787e-11	2759434, 2759795, 2764714, 2759974, 2757729, 2759021, 2773904, 2759075, 2764832, 2758843, 2775774, 2773712, 2763424, 2764662, 2758701, 2773888, 2775479, 2764657, 2756727, 2758691, 2760963, 2773881, 2759653, 2757639, 2759108, 2758919, 2759114, 2775365, 2759480, 2775238, 2773802, 2759608, 2758201,	167	299	5901	3.89989	7.71685e-08	3.67469e-09	4.81627e-08
GOTERM_BP_ALL	GO:0048869~cellular developmental process	33	0.1587	2.68787e-11	2759434, 2759795, 2764714, 2759974, 2757729, 2759021, 2773904, 2759075, 2764832, 2758843, 2775774, 2773712, 2763424, 2764662, 2758701, 2773888, 2775479, 2764657, 2756727, 2758691, 2760963, 2773881, 2759653, 2757639, 2759108, 2758919, 2759114, 2775365, 2759480, 2775238, 2773802, 2759608, 2758201,	167	299	5901	3.89989	7.71685e-08	3.67469e-09	4.81627e-08
GOTERM_BP_ALL	GO:0030154~cell differentiation	35	0.1643	2.11881e-11	2773849, 2764712, 2756713, 2759552, 2759558, 2773703, 2773905, 2761454, 2773780, 2764584, 2772236, 2758841, 2759449, 2759299, 2759158, 2775548, 2759168, 2758829, 2758895, 2775622, 2773731, 2775742, 2775434, 2759352, 2775439, 2761419, 2775739, 2758522, 2759883, 2772005, 2764486, 2759405, 2759069, 2758663, 2773998,	185	299	5901	3.7338	6.08309e-08	1.01385e-08	3.7966e-08
GOTERM_BP_ALL	GO:0048869~cellular developmental process	35	0.1643	2.11881e-11	2773849, 2764712, 2756713, 2759552, 2759558, 2773703, 2773905, 2761454, 2773780, 2764584, 2772236, 2758841, 2759449, 2759299, 2759158, 2775548, 2759168, 2758829, 2758895, 2775622, 2773731, 2775742, 2775434, 2759352, 2775439, 2761419, 2775739, 2758522, 2759883, 2772005, 2764486, 2759405, 2759069, 2758663, 2773998,	185	299	5901	3.7338	6.08309e-08	1.01385e-08	3.7966e-08
GOTERM_BP_ALL	GO:0006350~transcription	57	0.274	4.80113e-12	2759795, 2764714, 2759794, 2756926, 2758716, 2757729, 2764716, 2759803, 2758846, 2758840, 2775473, 2758602, 2759182, 2775479, 2758691, 2758805, 2759586, 2764683, 2758683, 2766931, 2759052, 2760804, 2757431, 2759462, 2759480, 2764698, 2759605, 2773802, 2775175, 2775324, 2764692, 2755743, 2759974, 2755742, 2759021, 2759493, 2775774, 2763424, 2764662, 2759517, 2775628, 2764793, 2774920, 2774677, 277…	167	780	5901	2.5822	1.37841e-08	7.2548e-10	8.603e-09
GOTERM_BP_ALL	GO:0019219~regulation of nucleobase, nucleoside, nucleotide and nucleic acid metabolic process	57	0.274	2.25231e-12	2759795, 2764714, 2759794, 2756926, 2758716, 2757729, 2764716, 2759803, 2758846, 2758840, 2775473, 2758602, 2759182, 2775479, 2758691, 2758805, 2759586, 2764683, 2758683, 2766931, 2759052, 2760804, 2757431, 2759462, 2759480, 2764698, 2759605, 2773802, 2775175, 2775324, 2764692, 2755743, 2759974, 2755742, 2759021, 2759493, 2775774, 2763424, 2764662, 2759517, 2775628, 2764793, 2774920, 2774677, 277…	167	766	5901	2.62939	6.46638e-09	3.59243e-10	4.03582e-09
GOTERM_BP_ALL	GO:0010468~regulation of gene expression	58	0.2788	1.83799e-12	2759795, 2764714, 2759794, 2756926, 2758716, 2757729, 2764716, 2759803, 2758846, 2758840, 2775473, 2758602, 2759182, 2775479, 2758691, 2758805, 2759586, 2764683, 2758683, 2766931, 2759052, 2760804, 2757431, 2759462, 2759480, 2764698, 2759605, 2773802, 2775175, 2775324, 2764692, 2755743, 2759974, 2755742, 2759021, 2759493, 2775774, 2763424, 2764662, 2759517, 2775628, 2764793, 2774920, 2774677, 277…	167	786	5901	2.60744	5.27682e-09	3.10401e-10	3.29339e-09
GOTERM_BP_ALL	GO:0045449~regulation of transcription	57	0.274	1.36951e-12	2759795, 2764714, 2759794, 2756926, 2758716, 2757729, 2764716, 2759803, 2758846, 2758840, 2775473, 2758602, 2759182, 2775479, 2758691, 2758805, 2759586, 2764683, 2758683, 2766931, 2759052, 2760804, 2757431, 2759462, 2759480, 2764698, 2759605, 2773802, 2775175, 2775324, 2764692, 2755743, 2759974, 2755742, 2759021, 2759493, 2775774, 2763424, 2764662, 2759517, 2775628, 2764793, 2774920, 2774677, 277…	167	757	5901	2.66065	3.93172e-09	2.45733e-10	2.45388e-09
GOTERM_BP_ALL	GO:0019222~regulation of metabolic process	61	0.2933	4.06545e-13	2759795, 2764714, 2759794, 2756926, 2758716, 2757729, 2764716, 2759803, 2758846, 2758843, 2758840, 2775473, 2758602, 2759182, 2775479, 2758691, 2758805, 2764683, 2759586, 2758683, 2766931, 2759052, 2760804, 2757431, 2759462, 2759480, 2764698, 2759605, 2773802, 2775175, 2775324, 2774891, 2764692, 2755743, 2759974, 2755742, 2759021, 2759493, 2775774, 2763424, 2764662, 2759517, 2775628, 2764793, 277…	167	830	5901	2.59693	1.16724e-09	7.78163e-11	7.28506e-10
GOTERM_BP_ALL	GO:0031323~regulation of cellular metabolic process	60	0.2885	3.2426e-13	2759795, 2764714, 2759794, 2756926, 2758716, 2757729, 2764716, 2759803, 2758846, 2758843, 2758840, 2775473, 2758602, 2759182, 2775479, 2758691, 2758805, 2759586, 2764683, 2758683, 2766931, 2759052, 2760804, 2757431, 2759462, 2759480, 2764698, 2759605, 2773802, 2775175, 2775324, 2774891, 2764692, 2755743, 2759974, 2755742, 2759021, 2759493, 2775774, 2763424, 2764662, 2759517, 2775628, 2764793, 277…	167	802	5901	2.64354	9.31054e-10	6.65039e-11	5.81091e-10
GOTERM_BP_ALL	GO:0009653~anatomical structure morphogenesis	30	0.1408	2.0129e-13	2773849, 2764712, 2756713, 2759552, 2773788, 2759558, 2761454, 2758841, 2759153, 2759299, 2759919, 2758829, 2758895, 2761023, 2758927, 2775434, 2759457, 2773742, 2761419, 2758522, 2775717, 2759883, 2759486, 2764486, 2759405, 2775179, 2759069, 2758663, 2759538, 2758507,	185	184	5901	5.20065	5.77885e-10	1.44471e-10	3.60667e-10
GOTERM_BP_ALL	GO:0007399~nervous system development	23	0.1106	1.15879e-13	2764714, 2773881, 2762039, 2759974, 2757639, 2764683, 2755742, 2759021, 2773904, 2759114, 2775365, 2764832, 2758707, 2758843, 2775774, 2764662, 2764698, 2775238, 2758701, 2773802, 2775479, 2758891, 2756727,	167	108	5901	7.52512	3.3277e-10	2.55976e-11	2.07689e-10
GOTERM_BP_ALL	GO:0032774~RNA biosynthetic process	55	0.2644	8.70275e-14	2764714, 2759794, 2756926, 2758716, 2757729, 2764716, 2759803, 2758846, 2758840, 2775473, 2758602, 2759182, 2775479, 2758691, 2758805, 2759586, 2764683, 2758683, 2766931, 2759052, 2760804, 2757431, 2759462, 2759480, 2764698, 2759605, 2773802, 2775175, 2775324, 2764692, 2755743, 2759974, 2755742, 2759021, 2759493, 2775774, 2763424, 2764662, 2759517, 2775628, 2774920, 2774677, 2775620, 2764667, 276…	167	665	5901	2.92247	2.49896e-10	2.08247e-11	1.55964e-10
GOTERM_BP_ALL	GO:0006351~transcription, DNA-dependent	55	0.2644	7.18447e-14	2764714, 2759794, 2756926, 2758716, 2757729, 2764716, 2759803, 2758846, 2758840, 2775473, 2758602, 2759182, 2775479, 2758691, 2758805, 2759586, 2764683, 2758683, 2766931, 2759052, 2760804, 2757431, 2759462, 2759480, 2764698, 2759605, 2773802, 2775175, 2775324, 2764692, 2755743, 2759974, 2755742, 2759021, 2759493, 2775774, 2763424, 2764662, 2759517, 2775628, 2774920, 2774677, 2775620, 2764667, 276…	167	662	5901	2.93571	2.06228e-10	1.8748e-11	1.28708e-10
GOTERM_BP_ALL	GO:0006355~regulation of transcription, DNA-dependent	55	0.2644	4.57003e-14	2764714, 2759794, 2756926, 2758716, 2757729, 2764716, 2759803, 2758846, 2758840, 2775473, 2758602, 2759182, 2775479, 2758691, 2758805, 2759586, 2764683, 2758683, 2766931, 2759052, 2760804, 2757431, 2759462, 2759480, 2764698, 2759605, 2773802, 2775175, 2775324, 2764692, 2755743, 2759974, 2755742, 2759021, 2759493, 2775774, 2763424, 2764662, 2759517, 2775628, 2774920, 2774677, 2775620, 2764667, 276…	167	655	5901	2.96709	1.31323e-10	1.31323e-11	8.19567e-11
GOTERM_BP_ALL	GO:0032501~multicellular organismal process	55	0.2582	2.94985e-14	2764712, 2759552, 2755804, 2759558, 2773905, 2759198, 2761454, 2764584, 2758841, 2773893, 2759449, 2759299, 2759919, 2773769, 2761469, 2759168, 2758829, 2775208, 2759790, 2758927, 2758645, 2759457, 2775434, 2761419, 2775739, 2758522, 2759883, 2775446, 2759486, 2758936, 2773798, 2775179, 2759069, 2758663, 2773849, 2756713, 2758422, 2773852, 2775636, 2773710, 2759153, 2759158, 2759508, 2759239, 275…	185	579	5901	3.02997	8.47862e-11	2.82621e-11	5.29132e-11
GOTERM_BP_ALL	GO:0048513~organ development	30	0.1442	2.57822e-14	2759795, 2764714, 2755742, 2759732, 2757729, 2759021, 2773904, 2759075, 2775774, 2773712, 2764662, 2758701, 2775479, 2774677, 2756727, 2764667, 2760963, 2759099, 2759504, 2773881, 2759653, 2759115, 2758919, 2759114, 2759520, 2760825, 2759480, 2764698, 2773802, 2758201,	167	189	5901	5.60878	7.39488e-11	8.21654e-12	4.6152e-11
GOTERM_BP_ALL	GO:0050794~regulation of cellular process	76	0.3654	1.35812e-14	2764714, 2759434, 2759795, 2759794, 2757729, 2756926, 2758716, 2764716, 2773904, 2759075, 2758846, 2759803, 2758843, 2758840, 2758946, 2775473, 2758602, 2759182, 2773888, 2775479, 2758691, 2758805, 2764683, 2759586, 2758683, 2766931, 2759052, 2760804, 2757431, 2759462, 2760825, 2759480, 2764698, 2759605, 2773802, 2775175, 2775324, 2759608, 2774891, 2764692, 2759974, 2755743, 2755742, 2759732, 275…	167	1142	5901	2.35156	3.88869e-11	4.86089e-12	2.42695e-11
GOTERM_BP_ALL	GO:0048856~anatomical structure development	40	0.1878	6.03911e-15	2764712, 2773849, 2756713, 2759552, 2773788, 2759558, 2755804, 2758422, 2773905, 2761454, 2764584, 2775636, 2758841, 2759153, 2759299, 2759449, 2759919, 2759168, 2758829, 2758895, 2761023, 2758927, 2775434, 2759457, 2773742, 2761419, 2775739, 2758522, 2759883, 2775717, 2772005, 2759486, 2764486, 2759405, 2775179, 2758663, 2759069, 2775512, 2759538, 2758507,	185	300	5901	4.25297	1.72122e-11	8.60612e-12	1.0747e-11
GOTERM_BP_ALL	GO:0032502~developmental process	58	0.2723	2.91729e-15	2764712, 2759552, 2773788, 2755804, 2759558, 2773905, 2759198, 2761454, 2773780, 2764584, 2758841, 2759449, 2759299, 2759919, 2761469, 2759168, 2758829, 2759790, 2758927, 2775742, 2759457, 2775434, 2759352, 2775439, 2761419, 2775739, 2758522, 2775717, 2759883, 2775446, 2759486, 2775179, 2759069, 2758663, 2758507, 2773849, 2756713, 2758422, 2773703, 2759728, 2775636, 2772236, 2759153, 2759158, 277…	185	606	5901	3.05288	8.28737e-12	8.28737e-12	5.17364e-12
GOTERM_BP_ALL	GO:0065007~biological regulation	83	0.399	2.86019e-15	2764714, 2759434, 2759795, 2759794, 2757729, 2756926, 2758716, 2764716, 2773904, 2759075, 2758846, 2759803, 2759427, 2758843, 2758840, 2758946, 2775473, 2758701, 2758602, 2759182, 2773888, 2775479, 2773766, 2758691, 2758805, 2764683, 2759586, 2758683, 2766931, 2758919, 2759052, 2760804, 2759462, 2757431, 2759480, 2760825, 2764698, 2759605, 2775175, 2773802, 2775324, 2759608, 2774891, 2764692, 275…	167	1298	5901	2.2595	8.28737e-12	1.18394e-12	5.17364e-12
GOTERM_BP_ALL	GO:0050789~regulation of biological process	80	0.3846	8.50425e-16	2764714, 2759434, 2759795, 2759794, 2757729, 2756926, 2758716, 2764716, 2773904, 2759075, 2758846, 2759803, 2758843, 2758840, 2758946, 2775473, 2758701, 2758602, 2759182, 2773888, 2775479, 2758691, 2758805, 2764683, 2759586, 2758683, 2766931, 2758919, 2759052, 2760804, 2759462, 2757431, 2759480, 2760825, 2764698, 2759605, 2773802, 2775175, 2775324, 2759608, 2774891, 2764692, 2759502, 2759974, 275…	167	1192	5901	2.3715	2.54996e-12	4.24993e-13	1.58762e-12
GOTERM_BP_ALL	GO:0048731~system development	40	0.1923	8.88352e-20	2764714, 2759795, 2759974, 2757729, 2755742, 2759732, 2759021, 2773904, 2759075, 2764832, 2758707, 2758843, 2775774, 2773712, 2764662, 2758701, 2775479, 2758891, 2774677, 2756727, 2764667, 2760963, 2759099, 2759504, 2773881, 2759653, 2762039, 2757639, 2764683, 2759115, 2758919, 2759114, 2775365, 2759520, 2760825, 2759480, 2764698, 2775238, 2773802, 2758201,	167	245	5901	5.76903	2.55046e-16	5.10092e-17	1.5918e-16
GOTERM_BP_ALL	GO:0048856~anatomical structure development	44	0.2115	5.31767e-20	2764714, 2759795, 2759794, 2759974, 2757729, 2755742, 2759732, 2759021, 2773904, 2759075, 2764832, 2758707, 2758843, 2775774, 2773712, 2764662, 2775625, 2758701, 2764657, 2775479, 2758891, 2774677, 2756727, 2764667, 2760963, 2759099, 2759504, 2773881, 2759653, 2762039, 2757639, 2764683, 2759115, 2758919, 2759114, 2775365, 2759520, 2760825, 2759480, 2775239, 2764698, 2775238, 2773802, 2758201,	167	300	5901	5.18251	1.5267e-16	3.81676e-17	9.52851e-17
GOTERM_BP_ALL	GO:0032502~developmental process	64	0.3077	4.73316e-22	2759434, 2759795, 2764714, 2759794, 2757729, 2773904, 2759075, 2759796, 2758707, 2758843, 2758840, 2775473, 2758701, 2759182, 2773888, 2775479, 2758691, 2759099, 2758805, 2762039, 2764683, 2759586, 2759765, 2758683, 2758919, 2757431, 2759462, 2760825, 2759480, 2764698, 2773802, 2759608, 2759974, 2755742, 2759732, 2759021, 2764832, 2775773, 2775774, 2773712, 2763424, 2764662, 2775625, 2775628, 276…	167	606	5901	3.73178	1.35889e-18	4.52963e-19	8.48115e-19
GOTERM_BP_ALL	GO:0007275~multicellular organismal development	57	0.274	6.9766e-23	2759795, 2764714, 2759794, 2757729, 2773904, 2759075, 2759796, 2758707, 2758843, 2758840, 2775473, 2758701, 2759182, 2775479, 2759099, 2762039, 2758805, 2759586, 2764683, 2759765, 2758683, 2758919, 2757431, 2759462, 2760825, 2759480, 2764698, 2773802, 2759974, 2755742, 2759732, 2759021, 2764832, 2775773, 2775774, 2764662, 2773712, 2775625, 2775628, 2764657, 2758891, 2774677, 2756727, 2764667, 276…	167	457	5901	4.40725	2.00298e-19	1.00149e-19	1.25011e-19
GOTERM_BP_ALL	GO:0032501~multicellular organismal process	66	0.3173	9.52745e-25	2759795, 2764714, 2759794, 2756926, 2757729, 2773904, 2759075, 2759796, 2759427, 2758707, 2758843, 2758840, 2775473, 2758701, 2759181, 2759182, 2775479, 2759099, 2758805, 2762039, 2764683, 2759586, 2759589, 2759765, 2765537, 2758683, 2758919, 2757431, 2759462, 2760825, 2759480, 2764698, 2773802, 2758629, 2759974, 2755742, 2759732, 2759021, 2764832, 2775773, 2775774, 2773712, 2764662, 2775625, 277…	167	579	5901	4.02786	2.73533e-21	2.73533e-21	1.70718e-21
GOTERM_BP_ALL	GO:0007389~pattern specification process	3	0.0417	0.0371533	2774001, 2773975, 2774677,	44	42	5901	9.57955	1	0.999766	49.2581
GOTERM_BP_ALL	GO:0030154~cell differentiation	9	0.125	0.00121274	2774001, 2757683, 2775616, 2775742, 2773797, 2758919, 2758910, 2775552, 2758522,	44	299	5901	4.03687	0.969312	0.686921	2.15091
GOTERM_BP_ALL	GO:0048646~anatomical structure formation	3	0.0417	0.0251087	2774677, 2773797, 2758522,	44	34	5901	11.8336	1	0.997721	36.5969
GOTERM_BP_ALL	GO:0048513~organ development	6	0.0833	0.0114641	2774001, 2773975, 2774677, 2758919, 2775552, 2758522,	44	189	5901	4.25758	1	0.984044	18.6661
GOTERM_BP_ALL	GO:0048869~cellular developmental process	9	0.125	0.00121274	2774001, 2757683, 2775616, 2775742, 2773797, 2758919, 2758910, 2775552, 2758522,	44	299	5901	4.03687	0.969312	0.686921	2.15091
GOTERM_BP_ALL	GO:0043283~biopolymer metabolic process	20	0.2778	0.0384532	2774001, 2775456, 2760989, 2758518, 2773698, 2758991, 2758846, 2755792, 2759284, 2758910, 2774688, 2759706, 2758602, 2759484, 2775616, 2774677, 2773797, 2758563, 2775552, 2758475,	44	1794	5901	1.49514	1	0.999678	50.4716
GOTERM_BP_ALL	GO:0032502~developmental process	13	0.1806	0.000948627	2774001, 2758518, 2773975, 2775742, 2758919, 2758910, 2758522, 2774688, 2757683, 2775616, 2773797, 2774677, 2775552,	44	606	5901	2.87703	0.934441	0.934441	1.68623
GOTERM_BP_ALL	GO:0032501~multicellular organismal process	10	0.1389	0.0213927	2774001, 2758518, 2757683, 2773975, 2774677, 2758919, 2758910, 2775552, 2774688, 2758522,	44	579	5901	2.3163	1	0.996462	32.1239
GOTERM_BP_ALL	GO:0009653~anatomical structure morphogenesis	7	0.0972	0.00197614	2774001, 2773975, 2774677, 2773797, 2758910, 2775552, 2758522,	44	184	5901	5.10215	0.996583	0.758232	3.48239
GOTERM_BP_ALL	GO:0048468~cell development	6	0.0833	0.0135432	2774001, 2757683, 2775616, 2775742, 2773797, 2775552,	44	197	5901	4.08468	1	0.98709	21.6773
GOTERM_BP_ALL	GO:0009887~organ morphogenesis	4	0.0556	0.0194126	2773975, 2774677, 2775552, 2758522,	44	79	5901	6.79056	1	0.996405	29.6205
GOTERM_BP_ALL	GO:0007275~multicellular organismal development	10	0.1389	0.00485302	2774001, 2758518, 2757683, 2773975, 2774677, 2758919, 2758910, 2775552, 2774688, 2758522,	44	457	5901	2.93465	0.999999	0.938786	8.34796
GOTERM_BP_ALL	GO:0048856~anatomical structure development	8	0.1111	0.00543521	2774001, 2773975, 2774677, 2773797, 2758919, 2758910, 2775552, 2758522,	44	300	5901	3.57636	1	0.926307	9.304
GOTERM_BP_ALL	GO:0048731~system development	7	0.0972	0.00808116	2774001, 2773975, 2774677, 2758919, 2758910, 2775552, 2758522,	44	245	5901	3.83182	1	0.964131	13.5316

## Sheet: Tracheae comparison induced
Category	Term	Count	%	PValue	Genes	List Total	Pop Hits	Pop Total	Fold Enrichment	Bonferroni	Benjamini	FDR
GOTERM_BP_ALL	GO:0006355~regulation of transcription, DNA-dependent	38	0.1439	0.000126661	2759618, 2758480, 2759803, 2775709, 2775468, 2758840, 2759517, 2758469, 2774990, 2775479, 2759183, 2775346, 2775552, 2759368, 2764667, 2775545, 2775622, 2775132, 2759584, 2774003, 2759289, 2759115, 2766931, 2759592, 2775367, 2761491, 2755763, 2757431, 2760294, 2775656, 2772005, 2759546, 2773803, 2757661, 2759271, 2773797, 2758663, 2758625,	181	655	5901	1.89143	0.304876	0.0163944	0.226715
GOTERM_BP_ALL	GO:0006351~transcription, DNA-dependent	38	0.1439	0.00015794	2759618, 2758480, 2759803, 2775709, 2775468, 2758840, 2759517, 2758469, 2774990, 2775479, 2759183, 2775346, 2775552, 2759368, 2764667, 2775545, 2775622, 2775132, 2759584, 2774003, 2759289, 2759115, 2766931, 2759592, 2775367, 2761491, 2755763, 2757431, 2760294, 2775656, 2772005, 2759546, 2773803, 2757661, 2759271, 2773797, 2758663, 2758625,	181	662	5901	1.87143	0.364588	0.0195235	0.282629
GOTERM_BP_ALL	GO:0006350~transcription	40	0.1515	0.00100215	2775762, 2759618, 2758480, 2759803, 2775709, 2775468, 2758840, 2759517, 2758469, 2774990, 2764793, 2775479, 2759183, 2775346, 2775552, 2759368, 2764667, 2775545, 2775622, 2775132, 2759584, 2774003, 2759289, 2759115, 2766931, 2759592, 2775367, 2761491, 2755763, 2757431, 2760294, 2775656, 2772005, 2759546, 2773803, 2757661, 2759271, 2773797, 2758663, 2758625,	181	780	5901	1.67191	0.943788	0.0835347	1.78058
GOTERM_BP_ALL	GO:0030154~cell differentiation	30	0.1136	1.87645e-08	2759793, 2773904, 2764832, 2759385, 2772236, 2773712, 2773888, 2775479, 2775548, 2758829, 2775552, 2775622, 2759346, 2775132, 2774003, 2759762, 2775742, 2775367, 2775434, 2756945, 2756747, 2759602, 2772005, 2759546, 2773803, 2773797, 2758663, 2759336, 2758625, 2757658,	181	299	5901	3.27112	5.38715e-05	8.97878e-06	3.36233e-05
GOTERM_BP_ALL	GO:0016265~death	11	0.0417	0.00644242	2775132, 2759793, 2759602, 2773888, 2773803, 2775742, 2775548, 2775434, 2756945, 2775552, 2772236,	181	131	5901	2.73759	1	0.262285	10.9358
GOTERM_BP_ALL	GO:0012501~programmed cell death	11	0.0417	0.00490423	2775132, 2759793, 2759602, 2773888, 2773803, 2775742, 2775548, 2775434, 2756945, 2775552, 2772236,	181	126	5901	2.84622	0.999999	0.233802	8.43243
GOTERM_BP_ALL	GO:0010468~regulation of gene expression	40	0.1515	0.00116189	2775762, 2759618, 2758480, 2759803, 2775709, 2775468, 2758840, 2759517, 2758469, 2774990, 2764793, 2775479, 2759183, 2775346, 2775552, 2759368, 2764667, 2775545, 2775622, 2775132, 2759584, 2774003, 2759289, 2759115, 2766931, 2759592, 2775367, 2761491, 2755763, 2757431, 2760294, 2775656, 2772005, 2759546, 2773803, 2757661, 2759271, 2773797, 2758663, 2758625,	181	786	5901	1.65915	0.964482	0.088546	2.0616
GOTERM_BP_ALL	GO:0010467~gene expression	46	0.1742	0.0108705	2775456, 2775762, 2759618, 2760590, 2758480, 2759803, 2775709, 2775468, 2758840, 2759517, 2758469, 2764794, 2774990, 2764793, 2759183, 2775479, 2775346, 2775552, 2759368, 2764667, 2775545, 2775622, 2775132, 2759584, 2774003, 2759289, 2766931, 2759115, 2759592, 2775367, 2761491, 2755763, 2757431, 2760294, 2758729, 2775656, 2764630, 2760767, 2772005, 2759546, 2773803, 2757661, 2759271, 2773797, 275…	181	1064	5901	1.40949	1	0.373971	17.7865
GOTERM_BP_ALL	GO:0009790~embryonic development	8	0.0303	0.00702862	2775625, 2759762, 2773885, 2759115, 2775367, 2758663, 2775552, 2758625,	181	74	5901	3.52456	1	0.274893	11.8727
GOTERM_BP_ALL	GO:0001656~metanephros development	3	0.0114	0.0175654	2759762, 2775434, 2775552,	181	7	5901	13.9724	1	0.462308	27.2066
GOTERM_BP_ALL	GO:0001655~urogenital system development	3	0.0114	0.0354463	2759762, 2775434, 2775552,	181	10	5901	9.78066	1	0.641519	47.6217
GOTERM_BP_ALL	GO:0001654~eye development	4	0.0152	0.0162514	2759602, 2775434, 2758829, 2775552,	181	18	5901	7.24494	1	0.44457	25.4421
GOTERM_BP_ALL	GO:0006811~ion transport	19	0.072	0.0431858	2775216, 2775730, 2775368, 2768364, 2764653, 2775706, 2758973, 2759515, 2764794, 2775782, 2774989, 2755753, 2760355, 2775210, 2764759, 2758477, 2755746, 2759643, 2774674,	181	383	5901	1.61734	1	0.700931	54.6625
GOTERM_BP_ALL	GO:0045944~positive regulation of transcription from RNA polymerase II promoter	7	0.0265	0.00057566	2773803, 2759115, 2759271, 2759592, 2775552, 2758625, 2775545,	181	35	5901	6.52044	0.808563	0.0554123	1.02649
GOTERM_BP_ALL	GO:0048609~reproductive process in a multicellular organism	3	0.0114	0.0354463	2758829, 2759336, 2756747,	181	10	5901	9.78066	1	0.641519	47.6217
GOTERM_BP_ALL	GO:0045941~positive regulation of transcription	14	0.053	2.89023e-08	2775132, 2759584, 2775762, 2759289, 2759115, 2759803, 2759592, 2764793, 2773803, 2759271, 2758625, 2775552, 2775545, 2759368,	181	62	5901	7.36179	8.2975e-05	1.03722e-05	5.17888e-05
GOTERM_BP_ALL	GO:0048598~embryonic morphogenesis	5	0.0189	0.0275544	2775625, 2759762, 2759115, 2758663, 2775552,	181	38	5901	4.28976	1	0.581863	39.3874
GOTERM_BP_ALL	GO:0051674~localization of cell	6	0.0227	0.031093	2759602, 2773904, 2775434, 2775415, 2764832, 2765711,	181	58	5901	3.37264	1	0.607375	43.2201
GOTERM_BP_ALL	GO:0043069~negative regulation of programmed cell death	5	0.0189	0.0209671	2759793, 2773888, 2775742, 2775434, 2772236,	181	35	5901	4.65746	1	0.503053	31.593
GOTERM_BP_ALL	GO:0030030~cell projection organization and biogenesis	7	0.0265	0.00176664	2759602, 2759762, 2773904, 2775434, 2758663, 2764832, 2757658,	181	43	5901	5.30734	0.993758	0.119189	3.1187
GOTERM_BP_ALL	GO:0045935~positive regulation of nucleobase, nucleoside, nucleotide and nucleic acid metabolic process	14	0.053	5.27276e-08	2775132, 2759584, 2775762, 2759289, 2759115, 2759803, 2759592, 2764793, 2773803, 2759271, 2758625, 2775552, 2775545, 2759368,	181	65	5901	7.02201	0.000151369	1.682e-05	9.44804e-05
GOTERM_BP_ALL	GO:0043067~regulation of programmed cell death	8	0.0303	0.0194633	2759793, 2759602, 2773888, 2775742, 2775548, 2775434, 2775552, 2772236,	181	90	5901	2.89797	1	0.489205	29.6856
GOTERM_BP_ALL	GO:0043066~negative regulation of apoptosis	5	0.0189	0.0209671	2759793, 2773888, 2775742, 2775434, 2772236,	181	35	5901	4.65746	1	0.503053	31.593
GOTERM_BP_ALL	GO:0043062~extracellular structure organization and biogenesis	5	0.0189	0.0022658	2759602, 2759762, 2775479, 2764832, 2764667,	181	19	5901	8.57953	0.998515	0.134737	3.98311
GOTERM_BP_ALL	GO:0030001~metal ion transport	10	0.0379	0.0364305	2775730, 2759515, 2764794, 2775368, 2768364, 2775210, 2764653, 2755746, 2759643, 2774674,	181	148	5901	2.20285	1	0.644566	48.5711
GOTERM_BP_ALL	GO:0002520~immune system development	5	0.0189	0.0209671	2773712, 2759602, 2772005, 2758625, 2764667,	181	35	5901	4.65746	1	0.503053	31.593
GOTERM_BP_ALL	GO:0050896~response to stimulus	22	0.0833	0.0427669	2759346, 2759793, 2775612, 2759762, 2760442, 2759115, 2775434, 2775467, 2775364, 2775293, 2759385, 2760294, 2759602, 2760471, 2758698, 2773888, 2759406, 2774918, 2758829, 2764720, 2764667, 2775759,	181	464	5901	1.54579	1	0.700788	54.3055
GOTERM_BP_ALL	GO:0007275~multicellular organismal development	36	0.1364	2.31004e-07	2758486, 2773975, 2758422, 2773904, 2764832, 2759385, 2758840, 2773712, 2775625, 2759515, 2775479, 2759183, 2758829, 2775552, 2759368, 2764667, 2775622, 2774003, 2759762, 2773885, 2759115, 2775434, 2775367, 2759458, 2757431, 2756747, 2775656, 2759602, 2772005, 2759546, 2773803, 2759486, 2759271, 2758663, 2758625, 2757658,	181	457	5901	2.56823	0.000662994	5.10152e-05	0.000413927
GOTERM_BP_ALL	GO:0022414~reproductive process	7	0.0265	0.000288966	2773904, 2759115, 2775367, 2758829, 2759336, 2775622, 2756747,	181	31	5901	7.36179	0.563838	0.0314093	0.516523
GOTERM_BP_ALL	GO:0045893~positive regulation of transcription, DNA-dependent	11	0.0417	8.5404e-07	2775132, 2759584, 2773803, 2759803, 2759115, 2759271, 2759592, 2775552, 2758625, 2759368, 2775545,	181	46	5901	7.79618	0.00244895	0.000144222	0.00153031
GOTERM_BP_ALL	GO:0016070~RNA metabolic process	41	0.1553	0.00114079	2775456, 2759618, 2760590, 2758480, 2759803, 2775709, 2775468, 2758840, 2759517, 2758469, 2774990, 2759183, 2775479, 2775346, 2775552, 2759368, 2764667, 2775545, 2775622, 2775132, 2759584, 2774003, 2759289, 2766931, 2759115, 2759592, 2775367, 2761491, 2755763, 2757431, 2760294, 2775656, 2764630, 2772005, 2759546, 2773803, 2757661, 2759271, 2773797, 2758663, 2758625,	181	812	5901	1.64617	0.962262	0.0918854	2.02453
GOTERM_BP_ALL	GO:0048534~hemopoietic or lymphoid organ development	5	0.0189	0.0154508	2773712, 2759602, 2772005, 2758625, 2764667,	181	32	5901	5.0941	1	0.436253	24.3474
GOTERM_BP_ALL	GO:0022008~neurogenesis	6	0.0227	0.0160899	2759602, 2773904, 2775434, 2758663, 2764832, 2757658,	181	49	5901	3.99211	1	0.445391	25.2225
GOTERM_BP_ALL	GO:0048523~negative regulation of cellular process	13	0.0492	0.00502495	2759793, 2773975, 2775742, 2775434, 2775367, 2761449, 2772236, 2773712, 2759602, 2773888, 2768276, 2775415, 2758625,	181	168	5901	2.52279	0.999999	0.227612	8.63128
GOTERM_BP_ALL	GO:0009653~anatomical structure morphogenesis	21	0.0795	6.10573e-07	2759793, 2759762, 2773975, 2773904, 2759115, 2775434, 2759458, 2764832, 2756747, 2775625, 2759602, 2773773, 2759486, 2759271, 2773797, 2758829, 2759336, 2758663, 2775552, 2758625, 2757658,	181	184	5901	3.7209	0.00175142	0.000109554	0.00109405
GOTERM_BP_ALL	GO:0048522~positive regulation of cellular process	21	0.0795	5.84216e-09	2775132, 2759584, 2775762, 2759762, 2759289, 2773904, 2759115, 2759803, 2775434, 2759592, 2759602, 2764793, 2772005, 2773803, 2759271, 2758829, 2775552, 2758625, 2759368, 2775545, 2765711,	181	140	5901	4.89033	1.67727e-05	5.59094e-06	1.04683e-05
GOTERM_BP_ALL	GO:0048519~negative regulation of biological process	15	0.0568	0.000892111	2759793, 2773975, 2775742, 2775434, 2775367, 2761449, 2772236, 2773712, 2759602, 2759515, 2773888, 2768276, 2773798, 2775415, 2758625,	181	176	5901	2.7786	0.92288	0.0769527	1.58653
GOTERM_BP_ALL	GO:0000904~cellular morphogenesis during differentiation	5	0.0189	0.0109524	2759602, 2775434, 2758663, 2764832, 2757658,	181	29	5901	5.62107	1	0.371844	17.9083
GOTERM_BP_ALL	GO:0042127~regulation of cell proliferation	6	0.0227	0.0291065	2773712, 2759602, 2775367, 2775434, 2759368, 2761449,	181	57	5901	3.43181	1	0.590445	41.0976
GOTERM_BP_ALL	GO:0048518~positive regulation of biological process	22	0.0833	1.00549e-08	2775132, 2759584, 2775762, 2759762, 2759289, 2773904, 2759115, 2759803, 2775434, 2759592, 2759602, 2764793, 2772005, 2773803, 2759271, 2758829, 2775552, 2758625, 2759368, 2775545, 2765711, 2757658,	181	159	5901	4.511	2.88673e-05	7.21689e-06	1.8017e-05
GOTERM_BP_ALL	GO:0042981~regulation of apoptosis	8	0.0303	0.0184079	2759793, 2759602, 2773888, 2775742, 2775548, 2775434, 2775552, 2772236,	181	89	5901	2.93054	1	0.474114	28.3171
GOTERM_BP_ALL	GO:0000902~cell morphogenesis	9	0.0341	0.0038687	2759793, 2759602, 2759762, 2773773, 2773904, 2775434, 2758663, 2764832, 2757658,	181	84	5901	3.49309	0.999985	0.206931	6.70989
GOTERM_BP_ALL	GO:0048513~organ development	22	0.0833	2.14743e-07	2759762, 2774003, 2773975, 2758422, 2773904, 2759115, 2775434, 2759458, 2756747, 2773712, 2759602, 2759515, 2772005, 2775479, 2773803, 2759271, 2758829, 2758663, 2775552, 2758625, 2759368, 2764667,	181	189	5901	3.79497	0.000616337	5.13759e-05	0.000384788
GOTERM_BP_ALL	GO:0016043~cellular component organization and biogenesis	31	0.1174	0.00484314	2775456, 2759793, 2773904, 2759864, 2765931, 2764832, 2773712, 2760534, 2773773, 2757887, 2775479, 2775415, 2764667, 2765711, 2775132, 2759762, 2759115, 2760489, 2775434, 2775367, 2755763, 2759602, 2760767, 2759687, 2757661, 2768276, 2773797, 2758663, 2755812, 2761478, 2757658,	181	606	5901	1.66777	0.999999	0.235128	8.33166
GOTERM_BP_ALL	GO:0008285~negative regulation of cell proliferation	4	0.0152	0.0247797	2759602, 2775367, 2775434, 2761449,	181	21	5901	6.20994	1	0.554886	36.2124
GOTERM_BP_ALL	GO:0008283~cell proliferation	8	0.0303	0.0121219	2773712, 2759602, 2773888, 2775367, 2775434, 2759368, 2759385, 2761449,	181	82	5901	3.1807	1	0.397977	19.6305
GOTERM_BP_ALL	GO:0065008~regulation of biological quality	13	0.0492	0.00356334	2759793, 2764581, 2759115, 2775434, 2756747, 2759602, 2773773, 2759515, 2764794, 2759486, 2768276, 2765711, 2759640,	181	161	5901	2.63248	0.999965	0.195919	6.19613
GOTERM_BP_ALL	GO:0065007~biological regulation	71	0.2689	1.44388e-07	2770125, 2759793, 2773904, 2764581, 2758480, 2759803, 2775709, 2761449, 2775468, 2758840, 2758469, 2773773, 2774990, 2773888, 2775479, 2759183, 2758829, 2775346, 2775552, 2759346, 2759584, 2770159, 2759762, 2775742, 2766931, 2775434, 2759592, 2757431, 2756747, 2760294, 2759602, 2758790, 2759486, 2773803, 2768276, 2773797, 2773798, 2759336, 2758663, 2758625, 2775762, 2759618, 2773975, 2772236, 277…	181	1298	5901	1.78333	0.000414453	4.14531e-05	0.000258723
GOTERM_BP_ALL	GO:0008219~cell death	11	0.0417	0.00644242	2775132, 2759793, 2759602, 2773888, 2773803, 2775742, 2775548, 2775434, 2756945, 2775552, 2772236,	181	131	5901	2.73759	1	0.262285	10.9358
GOTERM_BP_ALL	GO:0019222~regulation of metabolic process	44	0.1667	0.000235559	2775762, 2759618, 2758480, 2759803, 2775709, 2775468, 2758840, 2759517, 2758469, 2774990, 2764793, 2759183, 2775479, 2775346, 2775552, 2759368, 2764667, 2775545, 2775622, 2765711, 2775132, 2770159, 2759584, 2774003, 2759289, 2766931, 2759115, 2775434, 2759592, 2775367, 2761491, 2755763, 2757431, 2760294, 2775656, 2772005, 2759546, 2773803, 2757661, 2768276, 2759271, 2773797, 2758663, 2758625,	181	830	5901	1.72831	0.491541	0.0266921	0.421249
GOTERM_BP_ALL	GO:0050794~regulation of cellular process	63	0.2386	9.17915e-07	2770125, 2759793, 2773904, 2758480, 2759803, 2775709, 2761449, 2775468, 2758840, 2758469, 2773773, 2774990, 2773888, 2775479, 2759183, 2758829, 2775346, 2775552, 2759346, 2759584, 2759762, 2775742, 2766931, 2759592, 2775434, 2757431, 2760294, 2759602, 2758790, 2773803, 2768276, 2773797, 2759336, 2758663, 2758625, 2775762, 2759618, 2773975, 2772236, 2773712, 2759517, 2759515, 2764793, 2775548, 277…	181	1142	5901	1.79855	0.00263187	0.000146397	0.00164476
GOTERM_BP_ALL	GO:0019219~regulation of nucleobase, nucleoside, nucleotide and nucleic acid metabolic process	40	0.1515	0.000702674	2775762, 2759618, 2758480, 2759803, 2775709, 2775468, 2758840, 2759517, 2758469, 2774990, 2764793, 2775479, 2759183, 2775346, 2775552, 2759368, 2764667, 2775545, 2775622, 2775132, 2759584, 2774003, 2759289, 2759115, 2766931, 2759592, 2775367, 2761491, 2755763, 2757431, 2760294, 2775656, 2772005, 2759546, 2773803, 2757661, 2759271, 2773797, 2758663, 2758625,	181	766	5901	1.70247	0.867091	0.0650569	1.25164
GOTERM_BP_ALL	GO:0050793~regulation of developmental process	7	0.0265	0.00470496	2773712, 2759602, 2772005, 2775434, 2758829, 2759336, 2757658,	181	52	5901	4.38876	0.999999	0.233167	8.10331
GOTERM_BP_ALL	GO:0006139~nucleobase, nucleoside, nucleotide and nucleic acid metabolic process	57	0.2159	0.00119209	2775456, 2758480, 2759803, 2761316, 2775709, 2775468, 2758840, 2760534, 2758469, 2774990, 2775479, 2759183, 2775346, 2775552, 2774740, 2759584, 2758801, 2766931, 2759592, 2757431, 2760294, 2773803, 2773797, 2758663, 2758625, 2772773, 2775762, 2760590, 2759618, 2759517, 2760471, 2764793, 2774918, 2775545, 2764667, 2759368, 2775622, 2775132, 2774003, 2759289, 2759288, 2759115, 2760489, 2775367, 277…	181	1259	5901	1.47603	0.967435	0.0884006	2.11465
GOTERM_BP_ALL	GO:0048468~cell development	19	0.072	2.66714e-05	2775132, 2759793, 2774003, 2773904, 2775742, 2775434, 2756945, 2764832, 2756747, 2772236, 2759602, 2775479, 2773803, 2773888, 2775548, 2773797, 2758663, 2775552, 2757658,	181	197	5901	3.14438	0.0737162	0.00382141	0.0477806
GOTERM_BP_ALL	GO:0050789~regulation of biological process	66	0.25	3.56257e-07	2770125, 2759793, 2773904, 2758480, 2759803, 2775709, 2761449, 2775468, 2758840, 2758469, 2773773, 2774990, 2773888, 2775479, 2759183, 2758829, 2775346, 2775552, 2759346, 2759584, 2770159, 2759762, 2775742, 2766931, 2759592, 2775434, 2757431, 2760294, 2759602, 2758790, 2773803, 2768276, 2773797, 2773798, 2759336, 2758663, 2758625, 2775762, 2759618, 2773975, 2772236, 2773712, 2759517, 2759515, 276…	181	1192	5901	1.80516	0.00102229	7.30554e-05	0.00063836
GOTERM_BP_ALL	GO:0060173~limb development	4	0.0152	0.0138482	2775625, 2759115, 2758829, 2758663,	181	17	5901	7.67111	1	0.417849	22.1101
GOTERM_BP_ALL	GO:0007167~enzyme linked receptor protein signaling pathway	9	0.0341	0.00333031	2759176, 2759762, 2759360, 2758422, 2773975, 2764793, 2775479, 2758829, 2759459,	181	82	5901	3.57829	0.999931	0.187957	5.80226
GOTERM_BP_ALL	GO:0044238~primary metabolic process	103	0.3902	0.0473563	2775456, 2758958, 2759793, 2764581, 2759803, 2775709, 2775467, 2775468, 2761461, 2759176, 2760534, 2759179, 2758970, 2775479, 2759183, 2760926, 2755938, 2766931, 2760294, 2773803, 2773797, 2758663, 2758625, 2775762, 2770196, 2759517, 2760471, 2775548, 2775545, 2764667, 2765711, 2773885, 2774021, 2759289, 2759288, 2775260, 2760489, 2758729, 2764630, 2759687, 2759546, 2761121, 2759271, 2758480, 277…	181	2966	5901	1.13217	1	0.731259	58.0759
GOTERM_BP_ALL	GO:0044237~cellular metabolic process	104	0.3939	0.0251769	2775456, 2758958, 2759793, 2764581, 2759803, 2775709, 2775467, 2775468, 2761461, 2759176, 2760534, 2759179, 2758970, 2775479, 2759183, 2760926, 2755938, 2766931, 2760294, 2773803, 2773797, 2758663, 2758625, 2775762, 2770196, 2759517, 2760471, 2775548, 2758049, 2775545, 2764667, 2765711, 2773885, 2774021, 2759289, 2759288, 2775260, 2760489, 2758729, 2764630, 2759687, 2759546, 2761121, 2759271, 275…	181	2937	5901	1.15445	1	0.556664	36.6763
GOTERM_BP_ALL	GO:0032990~cell part morphogenesis	7	0.0265	0.00176664	2759602, 2759762, 2773904, 2775434, 2758663, 2764832, 2757658,	181	43	5901	5.30734	0.993758	0.119189	3.1187
GOTERM_BP_ALL	GO:0032989~cellular structure morphogenesis	9	0.0341	0.0038687	2759793, 2759602, 2759762, 2773773, 2773904, 2775434, 2758663, 2764832, 2757658,	181	84	5901	3.49309	0.999985	0.206931	6.70989
GOTERM_BP_ALL	GO:0046483~heterocycle metabolic process	5	0.0189	0.0230418	2758851, 2764581, 2758970, 2759115, 2761475,	181	36	5901	4.52808	1	0.532583	34.1445
GOTERM_BP_ALL	GO:0006575~amino acid derivative metabolic process	4	0.0152	0.0352889	2759602, 2764581, 2758970, 2761475,	181	24	5901	5.4337	1	0.650937	47.4683
GOTERM_BP_ALL	GO:0045597~positive regulation of cell differentiation	4	0.0152	0.00501123	2759602, 2772005, 2775434, 2758829,	181	12	5901	10.8674	0.999999	0.230676	8.6087
GOTERM_BP_ALL	GO:0045595~regulation of cell differentiation	6	0.0227	0.00553965	2773712, 2759602, 2772005, 2775434, 2758829, 2759336,	181	38	5901	5.14772	1	0.244065	9.47451
GOTERM_BP_ALL	GO:0048869~cellular developmental process	30	0.1136	1.87645e-08	2759793, 2773904, 2764832, 2759385, 2772236, 2773712, 2773888, 2775479, 2775548, 2758829, 2775552, 2775622, 2759346, 2775132, 2774003, 2759762, 2775742, 2775367, 2775434, 2756945, 2756747, 2759602, 2772005, 2759546, 2773803, 2773797, 2758663, 2759336, 2758625, 2757658,	181	299	5901	3.27112	5.38715e-05	8.97878e-06	3.36233e-05
GOTERM_BP_ALL	GO:0048858~cell projection morphogenesis	7	0.0265	0.00176664	2759602, 2759762, 2773904, 2775434, 2758663, 2764832, 2757658,	181	43	5901	5.30734	0.993758	0.119189	3.1187
GOTERM_BP_ALL	GO:0048856~anatomical structure development	31	0.1174	4.99635e-09	2759793, 2758422, 2773975, 2773904, 2764832, 2773712, 2775625, 2773773, 2759515, 2775479, 2758829, 2775552, 2759368, 2764667, 2774003, 2759762, 2759115, 2775434, 2775367, 2759458, 2756747, 2759602, 2772005, 2773803, 2759486, 2773797, 2759271, 2759336, 2758663, 2758625, 2757658,	181	300	5901	3.3689	1.43444e-05	7.17223e-06	8.95275e-06
GOTERM_BP_ALL	GO:0007517~muscle development	5	0.0189	0.0275544	2774003, 2759515, 2758422, 2775479, 2758625,	181	38	5901	4.28976	1	0.581863	39.3874
GOTERM_BP_ALL	GO:0032774~RNA biosynthetic process	38	0.1439	0.000173367	2759618, 2758480, 2759803, 2775709, 2775468, 2758840, 2759517, 2758469, 2774990, 2775479, 2759183, 2775346, 2775552, 2759368, 2764667, 2775545, 2775622, 2775132, 2759584, 2774003, 2759289, 2759115, 2766931, 2759592, 2775367, 2761491, 2755763, 2757431, 2760294, 2775656, 2772005, 2759546, 2773803, 2757661, 2759271, 2773797, 2758663, 2758625,	181	665	5901	1.86298	0.392122	0.0205272	0.310194
GOTERM_BP_ALL	GO:0003012~muscle system process	4	0.0152	0.0138482	2765537, 2758422, 2758629, 2755760,	181	17	5901	7.67111	1	0.417849	22.1101
GOTERM_BP_ALL	GO:0003008~system process	10	0.0379	0.00912757	2759602, 2775612, 2765537, 2759515, 2758422, 2759486, 2758629, 2775434, 2775467, 2755760,	181	117	5901	2.78651	1	0.328924	15.1516
GOTERM_BP_ALL	GO:0051179~localization	44	0.1667	0.0261243	2775216, 2756524, 2759864, 2773904, 2768364, 2764653, 2765931, 2773917, 2764832, 2775706, 2772236, 2773712, 2758973, 2758471, 2759515, 2764794, 2757887, 2760335, 2774989, 2775210, 2775415, 2759162, 2764720, 2758477, 2759643, 2774674, 2765711, 2764682, 2775730, 2775368, 2775192, 2759115, 2775434, 2759602, 2759687, 2775387, 2775782, 2755753, 2760355, 2764759, 2775723, 2755746, 2775378, 2755812,	181	1062	5901	1.35075	1	0.566197	37.7701
GOTERM_BP_ALL	GO:0048812~neurite morphogenesis	5	0.0189	0.00740047	2759602, 2775434, 2758663, 2764832, 2757658,	181	26	5901	6.26966	1	0.279701	12.4622
GOTERM_BP_ALL	GO:0006950~response to stress	13	0.0492	0.0129132	2759346, 2759793, 2760442, 2759115, 2775364, 2759385, 2760294, 2759602, 2760471, 2773888, 2774918, 2759406, 2758829,	181	190	5901	2.23068	1	0.413203	20.7762
GOTERM_BP_ALL	GO:0045449~regulation of transcription	40	0.1515	0.000555096	2775762, 2759618, 2758480, 2759803, 2775709, 2775468, 2758840, 2759517, 2758469, 2774990, 2764793, 2775479, 2759183, 2775346, 2775552, 2759368, 2764667, 2775545, 2775622, 2775132, 2759584, 2774003, 2759289, 2759115, 2766931, 2759592, 2775367, 2761491, 2755763, 2757431, 2760294, 2775656, 2772005, 2759546, 2773803, 2757661, 2759271, 2773797, 2758663, 2758625,	181	757	5901	1.72271	0.796914	0.0553426	0.989997
GOTERM_BP_ALL	GO:0001822~kidney development	3	0.0114	0.0354463	2759762, 2775434, 2775552,	181	10	5901	9.78066	1	0.641519	47.6217
GOTERM_BP_ALL	GO:0006936~muscle contraction	4	0.0152	0.0138482	2765537, 2758422, 2758629, 2755760,	181	17	5901	7.67111	1	0.417849	22.1101
GOTERM_BP_ALL	GO:0000003~reproduction	8	0.0303	0.000720103	2773904, 2759115, 2775367, 2773797, 2758829, 2759336, 2775622, 2756747,	181	50	5901	5.21635	0.873582	0.0645381	1.28249
GOTERM_BP_ALL	GO:0006928~cell motility	6	0.0227	0.031093	2759602, 2773904, 2775434, 2775415, 2764832, 2765711,	181	58	5901	3.37264	1	0.607375	43.2201
GOTERM_BP_ALL	GO:0048736~appendage development	4	0.0152	0.0138482	2775625, 2759115, 2758829, 2758663,	181	17	5901	7.67111	1	0.417849	22.1101
GOTERM_BP_ALL	GO:0031325~positive regulation of cellular metabolic process	14	0.053	4.28282e-07	2775132, 2759584, 2775762, 2759289, 2759115, 2759803, 2759592, 2764793, 2773803, 2759271, 2758625, 2775552, 2775545, 2759368,	181	77	5901	5.92767	0.00122884	8.19699e-05	0.000767419
GOTERM_BP_ALL	GO:0006915~apoptosis	11	0.0417	0.00463466	2775132, 2759793, 2759602, 2773888, 2773803, 2775742, 2775548, 2775434, 2756945, 2775552, 2772236,	181	125	5901	2.86899	0.999998	0.234128	7.98693
GOTERM_BP_ALL	GO:0031323~regulation of cellular metabolic process	40	0.1515	0.00170287	2775762, 2759618, 2758480, 2759803, 2775709, 2775468, 2758840, 2759517, 2758469, 2774990, 2764793, 2775479, 2759183, 2775346, 2775552, 2759368, 2764667, 2775545, 2775622, 2775132, 2759584, 2774003, 2759289, 2759115, 2766931, 2759592, 2775367, 2761491, 2755763, 2757431, 2760294, 2775656, 2772005, 2759546, 2773803, 2757661, 2759271, 2773797, 2758663, 2758625,	181	802	5901	1.62605	0.992502	0.117913	3.00774
GOTERM_BP_ALL	GO:0048731~system development	24	0.0909	1.16353e-06	2759762, 2774003, 2773975, 2758422, 2773904, 2759115, 2775434, 2759458, 2764832, 2756747, 2773712, 2759602, 2759515, 2772005, 2775479, 2773803, 2759271, 2758829, 2758663, 2775552, 2758625, 2759368, 2764667, 2757658,	181	245	5901	3.19369	0.00333493	0.0001758	0.00208486
GOTERM_BP_ALL	GO:0009893~positive regulation of metabolic process	15	0.0568	1.53001e-07	2775132, 2759584, 2775762, 2759289, 2759115, 2759803, 2759592, 2764793, 2773803, 2759271, 2758625, 2775552, 2759368, 2775545, 2765711,	181	83	5901	5.89197	0.000439168	3.99324e-05	0.000274155
GOTERM_BP_ALL	GO:0051094~positive regulation of developmental process	5	0.0189	0.00114292	2759602, 2772005, 2775434, 2758829, 2757658,	181	16	5901	10.1882	0.962492	0.0895405	2.02827
GOTERM_BP_ALL	GO:0043283~biopolymer metabolic process	74	0.2803	0.00209795	2775456, 2764581, 2758480, 2773918, 2759803, 2761316, 2775709, 2775467, 2775468, 2758840, 2761461, 2759176, 2760534, 2758469, 2759179, 2774990, 2775479, 2759183, 2758829, 2775346, 2775552, 2760926, 2759346, 2759584, 2770159, 2755938, 2766931, 2759592, 2759358, 2757431, 2760294, 2759882, 2773803, 2773797, 2758663, 2758625, 2775762, 2759377, 2759618, 2760590, 2770196, 2757678, 2759517, 2760471, 275…	181	1794	5901	1.3448	0.997593	0.130834	3.69324
GOTERM_BP_ALL	GO:0007423~sensory organ development	6	0.0227	0.00493017	2759602, 2759762, 2775434, 2758829, 2758663, 2775552,	181	37	5901	5.28684	0.999999	0.23108	8.47519
GOTERM_BP_ALL	GO:0009887~organ morphogenesis	11	0.0417	0.000126107	2759602, 2759762, 2773975, 2773904, 2759115, 2759271, 2775434, 2759458, 2758663, 2775552, 2758625,	181	79	5901	4.53955	0.30377	0.0170939	0.225725
GOTERM_BP_ALL	GO:0035108~limb morphogenesis	4	0.0152	0.0138482	2775625, 2759115, 2758829, 2758663,	181	17	5901	7.67111	1	0.417849	22.1101
GOTERM_BP_ALL	GO:0035107~appendage morphogenesis	4	0.0152	0.0138482	2775625, 2759115, 2758829, 2758663,	181	17	5901	7.67111	1	0.417849	22.1101
GOTERM_BP_ALL	GO:0007409~axonogenesis	5	0.0189	0.00641201	2759602, 2775434, 2758663, 2764832, 2757658,	181	25	5901	6.52044	1	0.26494	10.8869
GOTERM_BP_ALL	GO:0048699~generation of neurons	6	0.0227	0.0148036	2759602, 2773904, 2775434, 2758663, 2764832, 2757658,	181	48	5901	4.07528	1	0.426553	23.4513
GOTERM_BP_ALL	GO:0007399~nervous system development	9	0.0341	0.0168708	2759602, 2759762, 2773904, 2773803, 2775479, 2775434, 2758663, 2764832, 2757658,	181	108	5901	2.71685	1	0.452875	26.2788
GOTERM_BP_ALL	GO:0032504~multicellular organism reproduction	3	0.0114	0.0354463	2758829, 2759336, 2756747,	181	10	5901	9.78066	1	0.641519	47.6217
GOTERM_BP_ALL	GO:0032502~developmental process	47	0.178	2.21834e-09	2758486, 2759793, 2773975, 2758422, 2773904, 2764832, 2759385, 2758840, 2772236, 2773712, 2775625, 2773773, 2759515, 2759183, 2775479, 2773888, 2775548, 2758829, 2775552, 2759368, 2764667, 2775622, 2759346, 2775132, 2759762, 2774003, 2773885, 2775742, 2759115, 2775434, 2775367, 2759458, 2756945, 2756747, 2757431, 2775656, 2759602, 2772005, 2759546, 2773803, 2759486, 2759271, 2773797, 2759336, 275…	181	606	5901	2.52855	6.36884e-06	6.36884e-06	3.97496e-06
GOTERM_BP_ALL	GO:0032501~multicellular organismal process	44	0.1667	1.67823e-08	2758486, 2773975, 2758422, 2773904, 2775467, 2764832, 2759385, 2758840, 2773712, 2775625, 2759515, 2775479, 2759183, 2758829, 2775552, 2759368, 2764667, 2775622, 2775132, 2775612, 2774003, 2759762, 2765537, 2773885, 2759115, 2775434, 2775367, 2759458, 2756747, 2757431, 2755760, 2775656, 2759602, 2772005, 2759546, 2773803, 2759486, 2758629, 2759271, 2773798, 2759336, 2758663, 2758625, 2757658,	181	579	5901	2.47754	4.81807e-05	9.63633e-06	3.00715e-05
GOTERM_BP_ALL	GO:0043170~macromolecule metabolic process	92	0.3485	0.0275613	2775456, 2758958, 2764581, 2758480, 2773918, 2759803, 2761316, 2775709, 2775467, 2775468, 2758840, 2761461, 2759176, 2760534, 2759179, 2758469, 2774990, 2759183, 2775479, 2758829, 2775346, 2775552, 2760926, 2759346, 2770159, 2759584, 2755938, 2760442, 2755839, 2766931, 2759592, 2759358, 2757431, 2760294, 2759882, 2771261, 2773803, 2768276, 2773797, 2758663, 2758625, 2755812, 2772773, 2775762, 275…	181	2554	5901	1.17439	1	0.574126	39.395
GOTERM_BP_ALL	GO:0030198~extracellular matrix organization and biogenesis	3	0.0114	0.0499607	2759602, 2759762, 2764667,	181	12	5901	8.15055	1	0.747206	60.0827
GOTERM_BP_ALL	GO:0048667~neuron morphogenesis during differentiation	5	0.0189	0.00740047	2759602, 2775434, 2758663, 2764832, 2757658,	181	26	5901	6.26966	1	0.279701	12.4622
GOTERM_BP_ALL	GO:0048666~neuron development	6	0.0227	0.00222719	2759602, 2773904, 2775434, 2758663, 2764832, 2757658,	181	31	5901	6.31011	0.998341	0.135398	3.9165
GOTERM_BP_ALL	GO:0006366~transcription from RNA polymerase II promoter	9	0.0341	0.000473895	2773803, 2757661, 2759115, 2759271, 2759592, 2773797, 2775552, 2758625, 2775545,	181	61	5901	4.81016	0.743564	0.0491536	0.845758
GOTERM_BP_ALL	GO:0031175~neurite development	6	0.0227	0.00163531	2759602, 2773904, 2775434, 2758663, 2764832, 2757658,	181	29	5901	6.74528	0.990894	0.116314	2.89006
GOTERM_BP_ALL	GO:0030182~neuron differentiation	6	0.0227	0.00620051	2759602, 2773904, 2775434, 2758663, 2764832, 2757658,	181	39	5901	5.01572	1	0.264997	10.5464
GOTERM_BP_ALL	GO:0006357~regulation of transcription from RNA polymerase II promoter	7	0.0265	0.00621452	2773803, 2759115, 2759271, 2759592, 2775552, 2758625, 2775545,	181	55	5901	4.14937	1	0.261658	10.569

## Sheet: Treacheae comparison repressed
Category	Term	Count	%	PValue	Genes	List Total	Pop Hits	Pop Total	Fold Enrichment	Bonferroni	Benjamini	FDR
GOTERM_BP_ALL	GO:0042476~odontogenesis	8	0.009	3.14989e-06	2764714, 2759299, 2759558, 2773975, 2773904, 2764486, 2775544, 2759504,	598	9	5901	8.77146	0.00900258	0.000153265	0.00564401
GOTERM_BP_ALL	GO:0042475~odontogenesis of dentine-containing teeth	7	0.0078	2.45267e-05	2764714, 2759299, 2759558, 2773975, 2764486, 2775544, 2759504,	598	8	5901	8.63441	0.067995	0.00102002	0.0439393
GOTERM_BP_ALL	GO:0030326~embryonic limb morphogenesis	7	0.0078	0.00235204	2760825, 2759794, 2775625, 2757684, 2759115, 2758663, 2759520,	598	15	5901	4.60502	0.998842	0.0510587	4.13171
GOTERM_BP_ALL	GO:0001822~kidney development	6	0.0067	0.00170348	2764714, 2760825, 2775434, 2761454, 2756727, 2775552,	598	10	5901	5.92074	0.992515	0.0393277	3.00881
GOTERM_BP_ALL	GO:0045449~regulation of transcription	115	0.1289	2.79345e-06	2759795, 2775457, 2759794, 2758716, 2758955, 2759803, 2759802, 2758949, 2761455, 2758133, 2775473, 2758700, 2758602, 2759182, 2775479, 2761469, 2758691, 2759445, 2758683, 2766931, 2759223, 2759480, 2775447, 2775175, 2773797, 2758663, 2759974, 2775762, 2759501, 2759021, 2759493, 2764662, 2759517, 2758540, 2759999, 2759507, 2764667, 2775545, 2773884, 2757079, 2775503, 2758979, 2759520, 2775779, 275…	598	757	5901	1.49909	0.00798794	0.000138266	0.00500535
GOTERM_BP_ALL	GO:0042445~hormone metabolic process	6	0.0067	0.0365189	2759974, 2758988, 2758970, 2760803, 2764584, 2760340,	598	19	5901	3.11618	1	0.37793	48.6556
GOTERM_BP_ALL	GO:0032615~interleukin-12 production	3	0.0034	0.0285978	2775132, 2756926, 2764683,	598	3	5901	9.86789	1	0.32244	40.5421
GOTERM_BP_ALL	GO:0051129~negative regulation of cellular component organization and biogenesis	8	0.009	0.000104255	2759778, 2758985, 2773882, 2761500, 2759073, 2759108, 2760251, 2759267,	598	13	5901	6.07255	0.258686	0.00383023	0.186645
GOTERM_BP_ALL	GO:0051128~regulation of cellular component organization and biogenesis	9	0.0101	0.000923774	2759778, 2758985, 2773882, 2761500, 2759073, 2759108, 2759198, 2760251, 2759267,	598	22	5901	4.03687	0.929587	0.023833	1.6424
GOTERM_BP_ALL	GO:0009893~positive regulation of metabolic process	28	0.0314	1.65981e-08	2764714, 2759974, 2775762, 2764716, 2759198, 2759803, 2761455, 2760340, 2764662, 2764793, 2775552, 2775545, 2759368, 2759445, 2775132, 2764683, 2773884, 2759115, 2775503, 2759592, 2758979, 2773737, 2773740, 2759883, 2775447, 2775324, 2763471, 2759069,	598	83	5901	3.32893	4.7652e-05	1.5372e-06	2.97415e-05
GOTERM_BP_ALL	GO:0009892~negative regulation of metabolic process	19	0.0213	0.000117069	2764714, 2764749, 2756926, 2773882, 2757729, 2758985, 2761500, 2759073, 2759558, 2759108, 2759114, 2758979, 2761455, 2775739, 2773740, 2763424, 2759778, 2774891, 2759267,	598	69	5901	2.71725	0.285467	0.00409071	0.209564
GOTERM_BP_ALL	GO:0007423~sensory organ development	12	0.0135	0.000759309	2764662, 2759602, 2759883, 2759021, 2757651, 2759168, 2775503, 2775434, 2761454, 2758663, 2759223, 2775552,	598	37	5901	3.2004	0.887049	0.0201751	1.35187
GOTERM_BP_ALL	GO:0007420~brain development	11	0.0123	0.000123065	2764714, 2764662, 2759943, 2774001, 2756713, 2758701, 2759021, 2758979, 2756727, 2759223, 2775512,	598	26	5901	4.17488	0.297663	0.00424808	0.220286
GOTERM_BP_ALL	GO:0009888~tissue development	15	0.0168	0.000112374	2764714, 2757729, 2759558, 2759115, 2758919, 2761455, 2774028, 2775392, 2773740, 2759480, 2759602, 2759299, 2764486, 2756727, 2775544,	598	46	5901	3.21779	0.275769	0.00397534	0.201167
GOTERM_BP_ALL	GO:0009887~organ morphogenesis	33	0.037	8.83674e-13	2764714, 2773849, 2764712, 2756713, 2759021, 2773975, 2759558, 2773904, 2761454, 2759299, 2757684, 2774677, 2756727, 2758895, 2775544, 2775552, 2759504, 2773881, 2758927, 2759115, 2775503, 2775434, 2773737, 2759458, 2773742, 2758522, 2760825, 2759883, 2759602, 2757651, 2764486, 2758663, 2759069,	598	79	5901	4.12203	2.53689e-09	1.58556e-10	1.58333e-09
GOTERM_BP_ALL	GO:0051094~positive regulation of developmental process	8	0.009	0.000529482	2764714, 2759602, 2757729, 2775238, 2772005, 2764486, 2775434, 2757658,	598	16	5901	4.93395	0.781407	0.014377	0.944519
GOTERM_BP_ALL	GO:0007417~central nervous system development	15	0.0168	2.06395e-06	2764714, 2774001, 2759943, 2756713, 2759021, 2758979, 2773737, 2764584, 2759223, 2764662, 2758701, 2760818, 2756727, 2775544, 2775512,	598	34	5901	4.35348	0.0059081	0.000105809	0.00369825
GOTERM_BP_ALL	GO:0051093~negative regulation of developmental process	7	0.0078	0.0189946	2759299, 2759883, 2759438, 2759558, 2775434, 2760818, 2756727,	598	22	5901	3.13978	1	0.249309	29.081
GOTERM_BP_ALL	GO:0007411~axon guidance	9	0.0101	0.000287452	2764714, 2774001, 2759602, 2759438, 2759021, 2775434, 2764832, 2775544, 2758841,	598	19	5901	4.67427	0.561937	0.00838701	0.513823
GOTERM_BP_ALL	GO:0032535~regulation of cellular component size	7	0.0078	0.00235204	2759778, 2773882, 2761500, 2759073, 2759108, 2759198, 2759267,	598	15	5901	4.60502	0.998842	0.0510587	4.13171
GOTERM_BP_ALL	GO:0007409~axonogenesis	12	0.0135	1.2283e-05	2764714, 2774001, 2759602, 2775238, 2759438, 2759021, 2775434, 2758663, 2764832, 2775544, 2758841, 2757658,	598	25	5901	4.73659	0.0346502	0.000550861	0.0220072
GOTERM_BP_ALL	GO:0001764~neuron migration	5	0.0056	0.0265067	2774001, 2764712, 2758701, 2760818, 2775365,	598	12	5901	4.11162	1	0.30738	38.2064
GOTERM_BP_ALL	GO:0001763~morphogenesis of a branching structure	6	0.0067	0.004507	2764714, 2760825, 2759021, 2761454, 2773742, 2758841,	598	12	5901	4.93395	0.999998	0.0812707	7.77525
GOTERM_BP_ALL	GO:0016481~negative regulation of transcription	10	0.0112	0.0190538	2763424, 2764714, 2764749, 2756926, 2757729, 2759558, 2759114, 2758979, 2761455, 2773740,	598	41	5901	2.4068	1	0.247759	29.1576
GOTERM_BP_ALL	GO:0016477~cell migration	21	0.0235	1.01751e-08	2764714, 2758927, 2774001, 2764712, 2764683, 2763746, 2759438, 2759021, 2773904, 2775434, 2775365, 2764832, 2759807, 2758841, 2759602, 2758701, 2760818, 2775179, 2775544, 2759722, 2759504,	598	48	5901	4.3172	2.92123e-05	1.08195e-06	1.82324e-05
GOTERM_BP_ALL	GO:0007399~nervous system development	44	0.0493	1.63892e-16	2764714, 2759974, 2764712, 2756713, 2759438, 2759021, 2773904, 2761454, 2764584, 2758910, 2758707, 2764832, 2758841, 2764662, 2758701, 2757684, 2775479, 2758891, 2756727, 2775544, 2773881, 2759943, 2774001, 2758985, 2764683, 2757639, 2759114, 2758979, 2775434, 2773737, 2775365, 2759223, 2773746, 2759602, 2759883, 2760827, 2775238, 2755755, 2757651, 2760818, 2758663, 2759069, 2775512, 2757658,	598	108	5901	4.02025	3.18745e-13	3.18634e-14	1.9984e-13
GOTERM_BP_ALL	GO:0007398~ectoderm development	5	0.0056	0.0455795	2759480, 2759602, 2759558, 2775544, 2773740,	598	14	5901	3.52425	1	0.431711	56.6524
GOTERM_BP_ALL	GO:0051057~positive regulation of small GTPase mediated signal transduction	3	0.0034	0.0285978	2774001, 2756095, 2759542,	598	3	5901	9.86789	1	0.32244	40.5421
GOTERM_BP_ALL	GO:0046903~secretion	12	0.0135	0.0255373	2759502, 2759208, 2775238, 2759316, 2758483, 2759558, 2757651, 2759115, 2775434, 2761374, 2773710, 2758507,	598	57	5901	2.07745	1	0.308921	37.0945
GOTERM_BP_ALL	GO:0032502~developmental process	155	0.1738	3.59916e-31	2759795, 2759434, 2759794, 2759793, 2759438, 2775223, 2775463, 2759198, 2759796, 2759802, 2761454, 2761455, 2773780, 2764584, 2758707, 2775704, 2759807, 2758133, 2759778, 2775473, 2758701, 2759182, 2775479, 2761469, 2759168, 2758691, 2758927, 2759765, 2758683, 2775742, 2758919, 2775434, 2759458, 2759223, 2775739, 2770039, 2759480, 2759486, 2773797, 2775179, 2758663, 2759974, 2773849, 2759021, 275…	598	606	5901	2.52397	1.03332e-27	1.03332e-27	6.44918e-28
GOTERM_BP_ALL	GO:0032501~multicellular organismal process	150	0.1682	9.93454e-31	2758719, 2759795, 2759794, 2759438, 2775223, 2775463, 2759198, 2759796, 2759802, 2761454, 2775467, 2761455, 2764584, 2758707, 2775704, 2759188, 2758133, 2775473, 2758701, 2759182, 2775479, 2773769, 2761469, 2759168, 2775208, 2758927, 2759765, 2758683, 2758919, 2775434, 2758645, 2759458, 2759223, 2775739, 2759480, 2758936, 2759486, 2758629, 2773798, 2775179, 2758663, 2759974, 2773849, 2759021, 277…	598	579	5901	2.55645	2.85221e-27	1.4261e-27	1.78013e-27
GOTERM_BP_ALL	GO:0007389~pattern specification process	18	0.0202	2.20525e-07	2764714, 2774001, 2759021, 2773975, 2759558, 2761454, 2775365, 2764584, 2759520, 2773742, 2764662, 2760825, 2757684, 2775628, 2774677, 2775179, 2756727, 2758895,	598	42	5901	4.2291	0.000632928	1.66611e-05	0.000395149
GOTERM_BP_ALL	GO:0006366~transcription from RNA polymerase II promoter	17	0.0191	0.000259539	2764714, 2757729, 2773884, 2759558, 2759115, 2775503, 2759114, 2758979, 2759592, 2773737, 2761455, 2773740, 2764662, 2759984, 2773797, 2775552, 2775545,	598	61	5901	2.75007	0.525377	0.0077328	0.464038
GOTERM_BP_ALL	GO:0006357~regulation of transcription from RNA polymerase II promoter	15	0.0168	0.000863605	2764714, 2757729, 2773884, 2759558, 2759115, 2775503, 2759114, 2759592, 2758979, 2773737, 2761455, 2773740, 2764662, 2775552, 2775545,	598	55	5901	2.69124	0.916297	0.0227057	1.5362
GOTERM_BP_ALL	GO:0030182~neuron differentiation	19	0.0213	7.82245e-09	2764714, 2774001, 2758985, 2759438, 2759021, 2773904, 2775434, 2773737, 2775365, 2764832, 2758841, 2759883, 2759602, 2775238, 2760818, 2758663, 2759069, 2775544, 2757658,	598	39	5901	4.80744	2.2458e-05	8.63779e-07	1.40167e-05
GOTERM_BP_ALL	GO:0006355~regulation of transcription, DNA-dependent	106	0.1188	3.65343e-07	2759794, 2758716, 2758955, 2759803, 2759802, 2761455, 2758133, 2775473, 2758700, 2758602, 2759182, 2775479, 2761469, 2758691, 2758683, 2766931, 2759223, 2759480, 2775175, 2773797, 2758663, 2759974, 2759501, 2759021, 2759493, 2764662, 2759517, 2758540, 2759999, 2759507, 2764667, 2775545, 2773884, 2757079, 2775503, 2758979, 2759520, 2775779, 2759953, 2775512, 2758997, 2764714, 2757729, 2756926, 275…	598	655	5901	1.59694	0.00104835	2.62222e-05	0.000654642
GOTERM_BP_ALL	GO:0001701~in utero embryonic development	5	0.0056	0.0265067	2759480, 2764712, 2759115, 2775367, 2759069,	598	12	5901	4.11162	1	0.30738	38.2064
GOTERM_BP_ALL	GO:0006351~transcription, DNA-dependent	107	0.12	3.3887e-07	2759794, 2758716, 2758955, 2759803, 2759802, 2761455, 2758133, 2775473, 2758700, 2758602, 2759182, 2775479, 2761469, 2758691, 2758683, 2766931, 2759223, 2759480, 2775175, 2773797, 2758663, 2759974, 2759501, 2759021, 2759493, 2764662, 2759517, 2759984, 2758540, 2759999, 2759507, 2764667, 2775545, 2773884, 2757079, 2775503, 2758979, 2759520, 2775779, 2759953, 2775512, 2758997, 2764714, 2757729, 275…	598	662	5901	1.59496	0.000972422	2.49457e-05	0.000607205
GOTERM_BP_ALL	GO:0006350~transcription	118	0.1323	2.46876e-06	2759795, 2775457, 2759794, 2758716, 2758955, 2759803, 2759802, 2758949, 2761455, 2758133, 2775473, 2758700, 2758602, 2759182, 2775479, 2761469, 2758691, 2759445, 2758683, 2766931, 2759223, 2759480, 2775447, 2775175, 2773797, 2758663, 2759974, 2775762, 2759501, 2759021, 2759493, 2764662, 2759517, 2759984, 2758540, 2759999, 2759507, 2764667, 2775545, 2773884, 2757079, 2775503, 2758979, 2759520, 277…	598	780	5901	1.49284	0.00706277	0.00012434	0.00442358
GOTERM_BP_ALL	GO:0030154~cell differentiation	85	0.0953	1.12064e-19	2775336, 2759795, 2764714, 2759434, 2759793, 2764712, 2757729, 2759438, 2759558, 2773904, 2761454, 2773780, 2764584, 2758841, 2759299, 2758701, 2775479, 2773888, 2759168, 2775552, 2758691, 2775742, 2758919, 2775434, 2775739, 2758522, 2770039, 2759480, 2759602, 2759883, 2760827, 2756095, 2759608, 2773797, 2760818, 2758663, 2759069, 2759336, 2759974, 2773849, 2756713, 2759021, 2759969, 2758910, 276…	598	299	5901	2.80525	3.21737e-16	4.59624e-17	2.00804e-16
GOTERM_BP_ALL	GO:0016265~death	29	0.0325	8.79129e-05	2775336, 2759434, 2759793, 2759969, 2773780, 2772236, 2763424, 2773888, 2775548, 2775616, 2775544, 2775552, 2758691, 2773881, 2775132, 2759108, 2775742, 2775434, 2759660, 2756945, 2759282, 2770039, 2759883, 2759602, 2756095, 2759608, 2759542, 2759069, 2773998,	598	131	5901	2.1845	0.223073	0.00331566	0.15741
GOTERM_BP_ALL	GO:0051016~barbed-end actin filament capping	6	0.0067	0.000928655	2759778, 2773882, 2761500, 2759073, 2759108, 2759267,	598	9	5901	6.5786	0.930568	0.0231267	1.65101
GOTERM_BP_ALL	GO:0046849~bone remodeling	7	0.0078	0.0117436	2764714, 2759299, 2759115, 2764486, 2758919, 2774028, 2775392,	598	20	5901	3.45376	1	0.175272	19.0772
GOTERM_BP_ALL	GO:0009792~embryonic development ending in birth or egg hatching	8	0.009	0.00604726	2764714, 2759480, 2764712, 2757684, 2759115, 2775367, 2759069, 2758910,	598	23	5901	3.43231	1	0.100163	10.2989
GOTERM_BP_ALL	GO:0009790~embryonic development	25	0.028	1.12023e-07	2764714, 2759794, 2764712, 2775223, 2759021, 2761454, 2761455, 2758910, 2775625, 2757684, 2759722, 2775552, 2756727, 2773885, 2775503, 2759115, 2775367, 2759520, 2773742, 2759480, 2760825, 2764486, 2775179, 2759069, 2758663,	598	74	5901	3.33375	0.000321567	8.69236e-06	0.00020073
GOTERM_BP_ALL	GO:0001657~ureteric bud development	5	0.0056	0.00131717	2760825, 2775434, 2761454, 2756727, 2775552,	598	6	5901	8.22324	0.97727	0.0312987	2.33406
GOTERM_BP_ALL	GO:0001656~metanephros development	5	0.0056	0.00282789	2760825, 2775434, 2761454, 2756727, 2775552,	598	7	5901	7.04849	0.999706	0.0548966	4.94777
GOTERM_BP_ALL	GO:0001655~urogenital system development	6	0.0067	0.00170348	2764714, 2760825, 2775434, 2761454, 2756727, 2775552,	598	10	5901	5.92074	0.992515	0.0393277	3.00881
GOTERM_BP_ALL	GO:0001654~eye development	8	0.009	0.00122953	2764662, 2759602, 2759883, 2757651, 2759168, 2775434, 2759223, 2775552,	598	18	5901	4.38573	0.970758	0.0297383	2.18038
GOTERM_BP_ALL	GO:0006310~DNA recombination	8	0.009	0.0187282	2764683, 2775476, 2759984, 2760726, 2774915, 2764736, 2775739, 2774705,	598	28	5901	2.8194	1	0.248494	28.735
GOTERM_BP_ALL	GO:0001568~blood vessel development	13	0.0146	0.000176751	2758927, 2773849, 2764712, 2759021, 2773843, 2759458, 2761454, 2773742, 2758522, 2759602, 2759299, 2757651, 2774677,	598	37	5901	3.4671	0.397999	0.00581632	0.31624
GOTERM_BP_ALL	GO:0030042~actin filament depolymerization	6	0.0067	0.00170348	2759778, 2773882, 2761500, 2759073, 2759108, 2759267,	598	10	5901	5.92074	0.992515	0.0393277	3.00881
GOTERM_BP_ALL	GO:0045165~cell fate commitment	10	0.0112	0.000918488	2764714, 2764662, 2759602, 2759974, 2775503, 2761454, 2760818, 2773737, 2758895, 2773740,	598	27	5901	3.65478	0.928509	0.023913	1.63308
GOTERM_BP_ALL	GO:0030036~actin cytoskeleton organization and biogenesis	11	0.0123	0.0171151	2774987, 2759778, 2773882, 2761500, 2759073, 2756095, 2759108, 2759198, 2775415, 2759542, 2759267,	598	47	5901	2.30951	1	0.235022	26.6064
GOTERM_BP_ALL	GO:0030030~cell projection organization and biogenesis	17	0.0191	1.92827e-06	2764714, 2774001, 2758985, 2759438, 2759021, 2773904, 2775434, 2759807, 2764832, 2758841, 2759778, 2759602, 2775238, 2758663, 2775544, 2757658, 2759504,	598	43	5901	3.90126	0.00552077	0.000104449	0.00345513
GOTERM_BP_ALL	GO:0030029~actin filament-based process	11	0.0123	0.0226232	2774987, 2759778, 2773882, 2761500, 2759073, 2756095, 2759108, 2759198, 2775415, 2759542, 2759267,	598	49	5901	2.21524	1	0.281174	33.6371
GOTERM_BP_ALL	GO:0001505~regulation of neurotransmitter levels	7	0.0078	0.00344558	2759602, 2759974, 2775238, 2757651, 2775434, 2760803, 2773710,	598	16	5901	4.3172	0.99995	0.0647627	5.99729
GOTERM_BP_ALL	GO:0001503~ossification	6	0.0067	0.0292694	2764714, 2759299, 2764486, 2758919, 2774028, 2775392,	598	18	5901	3.2893	1	0.320171	41.2745
GOTERM_BP_ALL	GO:0001501~skeletal development	12	0.0135	0.000447147	2764714, 2759299, 2759602, 2759168, 2764486, 2759114, 2758919, 2756727, 2774028, 2759520, 2775392, 2773740,	598	35	5901	3.38328	0.723086	0.0127584	0.798201
GOTERM_BP_ALL	GO:0022610~biological adhesion	40	0.0448	0.00217992	2760838, 2759079, 2773699, 2775216, 2758900, 2773904, 2773843, 2759252, 2775770, 2758492, 2764705, 2758910, 2764832, 2759807, 2758945, 2775471, 2758604, 2759362, 2759443, 2766945, 2775415, 2759722, 2759504, 2763649, 2758927, 2774001, 2774896, 2758867, 2758989, 2775797, 2775251, 2774695, 2770148, 2773740, 2757652, 2775782, 2758629, 2774891, 2759477, 2760823,	598	243	5901	1.62434	0.998099	0.0481365	3.8349
GOTERM_BP_ALL	GO:0050900~leukocyte migration	3	0.0034	0.0285978	2759602, 2764683, 2759504,	598	3	5901	9.86789	1	0.32244	40.5421
GOTERM_BP_ALL	GO:0006259~DNA metabolic process	37	0.0415	0.0493601	2775457, 2760989, 2758777, 2758716, 2773698, 2760652, 2759728, 2758427, 2759855, 2775476, 2760471, 2759984, 2758602, 2760726, 2774916, 2774915, 2758691, 2775132, 2764683, 2759288, 2759115, 2759114, 2775367, 2775364, 2759770, 2775126, 2764736, 2775739, 2758502, 2764826, 2759484, 2775175, 2758856, 2759406, 2758563, 2761478, 2774705,	598	270	5901	1.35227	1	0.448776	59.6282
GOTERM_BP_ALL	GO:0007275~multicellular organismal development	125	0.1401	1.32387e-27	2759795, 2759794, 2759438, 2775223, 2775463, 2759796, 2759198, 2759802, 2761454, 2761455, 2764584, 2758707, 2775704, 2758133, 2775473, 2758701, 2759182, 2775479, 2761469, 2759168, 2758927, 2759765, 2758683, 2758919, 2775434, 2759458, 2759223, 2775739, 2759480, 2759486, 2775179, 2758663, 2759974, 2773849, 2759021, 2773843, 2775773, 2764662, 2764663, 2759515, 2759509, 2775544, 2759722, 2764667, 275…	598	457	5901	2.6991	3.80083e-24	1.26694e-24	2.37219e-24
GOTERM_BP_ALL	GO:0050896~response to stimulus	66	0.074	0.00335497	2758719, 2775336, 2759434, 2759793, 2757729, 2758846, 2775467, 2761455, 2773780, 2759188, 2758705, 2758604, 2758698, 2773769, 2773888, 2758964, 2755779, 2761465, 2758691, 2758926, 2775612, 2764683, 2760442, 2759589, 2775434, 2759770, 2775739, 2759480, 2758502, 2759602, 2759484, 2756095, 2758936, 2775324, 2759341, 2755743, 2759728, 2758427, 2759014, 2773710, 2758880, 2760471, 2760726, 2773827, 277…	598	464	5901	1.40362	0.999935	0.063948	5.84401
GOTERM_BP_ALL	GO:0007269~neurotransmitter secretion	4	0.0045	0.0391511	2775238, 2757651, 2775434, 2773710,	598	8	5901	4.93395	1	0.393899	51.1118
GOTERM_BP_ALL	GO:0007268~synaptic transmission	11	0.0123	0.000478734	2759602, 2759974, 2773849, 2775238, 2757651, 2756095, 2773769, 2775434, 2760803, 2759542, 2773710,	598	30	5901	3.61823	0.747104	0.0132587	0.85436
GOTERM_BP_ALL	GO:0007267~cell-cell signaling	20	0.0224	5.76161e-07	2764714, 2759502, 2773849, 2759974, 2764712, 2764683, 2759558, 2759115, 2775434, 2761454, 2760803, 2773710, 2760825, 2759602, 2775238, 2756095, 2757651, 2773769, 2759542, 2758895,	598	54	5901	3.65478	0.00165279	3.75938e-05	0.00103239
GOTERM_BP_ALL	GO:0022414~reproductive process	9	0.0101	0.0100618	2759558, 2761039, 2773904, 2759115, 2775367, 2759336, 2764649, 2775622, 2773740,	598	31	5901	2.86487	1	0.154499	16.5737
GOTERM_BP_ALL	GO:0045075~regulation of interleukin-12 biosynthetic process	3	0.0034	0.0285978	2775132, 2756926, 2764683,	598	3	5901	9.86789	1	0.32244	40.5421
GOTERM_BP_ALL	GO:0050877~neurological system process	25	0.028	3.81876e-06	2758719, 2759974, 2773849, 2775467, 2759188, 2773710, 2758880, 2773769, 2773827, 2755779, 2759508, 2759239, 2764787, 2764683, 2775612, 2759589, 2758748, 2775503, 2775434, 2760803, 2759602, 2775238, 2756095, 2757651, 2759542,	598	88	5901	2.80338	0.0109038	0.000182711	0.00684246
GOTERM_BP_ALL	GO:0016070~RNA metabolic process	116	0.13	4.89421e-05	2759794, 2775456, 2758716, 2758955, 2759803, 2759802, 2761455, 2758133, 2775473, 2758700, 2758602, 2759182, 2775479, 2761469, 2758691, 2758683, 2766931, 2759223, 2759480, 2775175, 2773797, 2758663, 2759974, 2761378, 2759501, 2759021, 2759493, 2764662, 2759517, 2759984, 2758540, 2759999, 2758535, 2759507, 2764667, 2775545, 2775248, 2773884, 2757079, 2775503, 2758979, 2759520, 2775779, 2764630, 275…	598	812	5901	1.4097	0.13109	0.00194971	0.0876611
GOTERM_BP_ALL	GO:0007243~protein kinase cascade	7	0.0078	0.0414916	2775132, 2759883, 2764712, 2773885, 2775607, 2761454, 2759459,	598	26	5901	2.65674	1	0.406764	53.2022
GOTERM_BP_ALL	GO:0000904~cellular morphogenesis during differentiation	14	0.0157	1.50165e-06	2764714, 2774001, 2759438, 2759021, 2775434, 2764832, 2758841, 2759602, 2758880, 2775238, 2757651, 2758663, 2775544, 2757658,	598	29	5901	4.76381	0.00430195	8.79805e-05	0.00269071
GOTERM_BP_ALL	GO:0009653~anatomical structure morphogenesis	62	0.0695	2.64686e-18	2764714, 2759794, 2759793, 2764712, 2757729, 2759438, 2759558, 2773904, 2761454, 2761455, 2759807, 2758841, 2759778, 2759299, 2758701, 2775552, 2758927, 2764683, 2775434, 2759458, 2758522, 2759480, 2760825, 2759883, 2759602, 2759486, 2773797, 2775179, 2773935, 2758663, 2759069, 2759336, 2758507, 2773849, 2756713, 2759021, 2773975, 2758910, 2764832, 2775625, 2758880, 2757684, 2774677, 2756727, 275…	598	184	5901	3.32505	7.59913e-15	8.44348e-16	4.7428e-15
GOTERM_BP_ALL	GO:0022008~neurogenesis	23	0.0258	3.18677e-10	2773881, 2764714, 2774001, 2764712, 2758985, 2759438, 2759021, 2773904, 2775434, 2761454, 2773737, 2775365, 2764832, 2758841, 2759602, 2759883, 2758701, 2775238, 2760818, 2758663, 2759069, 2775544, 2757658,	598	49	5901	4.63187	9.1492e-07	4.35676e-08	5.71024e-07
GOTERM_BP_ALL	GO:0000902~cell morphogenesis	28	0.0314	2.21716e-08	2764714, 2759793, 2759438, 2759021, 2773904, 2758910, 2759807, 2764832, 2758841, 2759778, 2758880, 2758701, 2775544, 2759504, 2774001, 2764683, 2757639, 2758985, 2775434, 2773742, 2775239, 2759602, 2775238, 2757651, 2773935, 2758663, 2773996, 2757658,	598	84	5901	3.2893	6.36525e-05	1.92892e-06	3.97283e-05
GOTERM_BP_ALL	GO:0016055~Wnt receptor signaling pathway	11	0.0123	0.0372958	2759399, 2757683, 2773975, 2775463, 2759796, 2759115, 2760695, 2758808, 2775704, 2775773, 2773912,	598	53	5901	2.04805	1	0.380358	49.3924
GOTERM_BP_ALL	GO:0016052~carbohydrate catabolic process	12	0.0135	0.00353769	2772773, 2759776, 2759247, 2759547, 2760054, 2759102, 2760802, 2759282, 2759222, 2773996, 2758878, 2757673,	598	44	5901	2.69124	0.999962	0.0660074	6.15286
GOTERM_BP_ALL	GO:0042127~regulation of cell proliferation	22	0.0247	5.79529e-08	2758926, 2764714, 2759114, 2775434, 2775367, 2773737, 2761455, 2759520, 2761449, 2775739, 2773740, 2763424, 2759480, 2759602, 2759883, 2756095, 2764486, 2774677, 2775179, 2759542, 2758691, 2759368,	598	57	5901	3.80866	0.000166369	4.8936e-06	0.000103843
GOTERM_BP_ALL	GO:0016049~cell growth	8	0.009	0.0435349	2759602, 2775239, 2759793, 2757639, 2764683, 2773935, 2773742, 2773996,	598	33	5901	2.39222	1	0.419457	54.9579
GOTERM_BP_ALL	GO:0016043~cellular component organization and biogenesis	95	0.1065	7.42608e-06	2775457, 2759795, 2764714, 2775456, 2759793, 2758716, 2760652, 2763746, 2759073, 2759316, 2759438, 2758483, 2773904, 2759198, 2773780, 2759567, 2759807, 2758841, 2774987, 2759778, 2758701, 2757887, 2761039, 2775479, 2759168, 2773899, 2758691, 2764683, 2775434, 2759770, 2775739, 2761280, 2759208, 2759602, 2758639, 2775175, 2756095, 2773797, 2773935, 2758663, 2759341, 2760989, 2758777, 2773698, 275…	598	606	5901	1.54695	0.0210947	0.000338361	0.0133057
GOTERM_BP_ALL	GO:0045026~plasma membrane fusion	3	0.0034	0.0285978	2759795, 2761039, 2759168,	598	3	5901	9.86789	1	0.32244	40.5421
GOTERM_BP_ALL	GO:0042107~cytokine metabolic process	5	0.0056	0.0455795	2775132, 2759974, 2756926, 2764683, 2759069,	598	14	5901	3.52425	1	0.431711	56.6524
GOTERM_BP_ALL	GO:0050808~synapse organization and biogenesis	4	0.0045	0.0264215	2775251, 2775479, 2759168, 2764832,	598	7	5901	5.6388	1	0.311463	38.1095
GOTERM_BP_ALL	GO:0006139~nucleobase, nucleoside, nucleotide and nucleic acid metabolic process	168	0.1883	3.01074e-05	2775457, 2759795, 2775456, 2759794, 2758716, 2758955, 2759796, 2759803, 2758949, 2759802, 2761455, 2758133, 2775473, 2758700, 2775476, 2758602, 2759182, 2760054, 2775479, 2761469, 2758691, 2759445, 2758683, 2766931, 2759770, 2759223, 2775739, 2759480, 2775447, 2759484, 2775175, 2773797, 2758663, 2758777, 2761378, 2759974, 2775762, 2759501, 2759021, 2759728, 2759493, 2764662, 2759517, 2758536, 276…	598	1259	5901	1.31676	0.0828091	0.00123409	0.0539345
GOTERM_BP_ALL	GO:0042090~interleukin-12 biosynthetic process	3	0.0034	0.0285978	2775132, 2756926, 2764683,	598	3	5901	9.86789	1	0.32244	40.5421
GOTERM_BP_ALL	GO:0042089~cytokine biosynthetic process	5	0.0056	0.0455795	2775132, 2759974, 2756926, 2764683, 2759069,	598	14	5901	3.52425	1	0.431711	56.6524
GOTERM_BP_ALL	GO:0065008~regulation of biological quality	32	0.0359	0.000285155	2759793, 2759073, 2759198, 2759488, 2773710, 2759778, 2775353, 2772849, 2759515, 2764794, 2773769, 2775208, 2759640, 2758926, 2773882, 2764683, 2757639, 2761500, 2759108, 2759115, 2775434, 2773742, 2775239, 2759602, 2759954, 2756095, 2758936, 2759486, 2773935, 2759542, 2773996, 2759267,	598	161	5901	1.96132	0.559038	0.00840568	0.509727
GOTERM_BP_ALL	GO:0009605~response to external stimulus	16	0.0179	0.0267931	2759793, 2757729, 2764683, 2758871, 2775503, 2759114, 2775467, 2773780, 2759014, 2759602, 2758604, 2773888, 2758936, 2775544, 2761465, 2773759,	598	87	5901	1.81478	1	0.30774	38.5314
GOTERM_BP_ALL	GO:0065007~biological regulation	209	0.2343	1.89493e-14	2775457, 2759434, 2759438, 2758955, 2758949, 2761454, 2773780, 2761455, 2758133, 2761449, 2775473, 2758602, 2773769, 2775479, 2773766, 2761469, 2759445, 2758926, 2775434, 2758919, 2759480, 2770039, 2775447, 2759486, 2758936, 2773797, 2773798, 2774891, 2773794, 2759502, 2759974, 2759501, 2759021, 2759493, 2759488, 2759517, 2759034, 2759515, 2758540, 2775548, 2759999, 2775544, 2759507, 2775545, 275…	598	1298	5901	1.5889	5.45054e-11	3.89322e-12	3.40172e-11
GOTERM_BP_ALL	GO:0006119~oxidative phosphorylation	11	0.0123	0.0107997	2759047, 2759719, 2775322, 2760331, 2760550, 2758785, 2759833, 2758696, 2759796, 2759964, 2758706,	598	44	5901	2.46697	1	0.163176	17.681
GOTERM_BP_ALL	GO:0044275~cellular carbohydrate catabolic process	11	0.0123	0.00769892	2772773, 2759776, 2759247, 2759547, 2760054, 2759102, 2760802, 2759222, 2773996, 2758878, 2757673,	598	42	5901	2.58445	1	0.122365	12.9326
GOTERM_BP_ALL	GO:0050794~regulation of cellular process	184	0.2063	1.80673e-12	2775457, 2759795, 2759434, 2759794, 2759793, 2758716, 2758955, 2759198, 2759803, 2758949, 2759802, 2761454, 2761455, 2773780, 2775704, 2759807, 2761449, 2758133, 2759778, 2775473, 2758700, 2758602, 2759182, 2775479, 2761469, 2758691, 2759445, 2758926, 2758683, 2766931, 2775742, 2775434, 2759770, 2759223, 2775739, 2770039, 2759480, 2775447, 2775175, 2773797, 2775179, 2758663, 2774891, 2773794, 275…	598	1142	5901	1.58992	5.18726e-09	3.05133e-10	3.23749e-09
GOTERM_BP_ALL	GO:0050793~regulation of developmental process	19	0.0213	1.50875e-06	2764714, 2757729, 2759438, 2759558, 2775434, 2764663, 2759480, 2759299, 2759883, 2759602, 2758701, 2775238, 2772005, 2764486, 2760818, 2759336, 2756727, 2759722, 2757658,	598	52	5901	3.60558	0.00432226	8.66288e-05	0.00270343
GOTERM_BP_ALL	GO:0050789~regulation of biological process	197	0.2209	1.12344e-14	2775457, 2759434, 2759438, 2758955, 2758949, 2761454, 2773780, 2761455, 2758133, 2761449, 2775473, 2758602, 2775479, 2761469, 2759445, 2758926, 2775434, 2758919, 2759480, 2770039, 2775447, 2773797, 2773798, 2774891, 2773794, 2759502, 2759974, 2759501, 2759021, 2759493, 2759517, 2759515, 2758540, 2775548, 2759999, 2775544, 2759507, 2775545, 2773881, 2773882, 2758985, 2773884, 2757079, 2775503, 275…	598	1192	5901	1.63085	3.21932e-11	2.47635e-12	2.0095e-11
GOTERM_BP_ALL	GO:0007178~transmembrane receptor protein serine/threonine kinase signaling pathway	12	0.0135	0.000183421	2775779, 2760825, 2759299, 2759558, 2773975, 2764793, 2764486, 2775179, 2761455, 2756727, 2760340, 2773794,	598	32	5901	3.70046	0.40942	0.00589995	0.328156
GOTERM_BP_ALL	GO:0060173~limb development	7	0.0078	0.00487644	2760825, 2759794, 2775625, 2757684, 2759115, 2758663, 2759520,	598	17	5901	4.06325	0.999999	0.084484	8.38661
GOTERM_BP_ALL	GO:0044265~cellular macromolecule catabolic process	18	0.0202	0.0363145	2772773, 2770159, 2761289, 2773916, 2760802, 2759284, 2760340, 2759222, 2758878, 2760372, 2757673, 2759776, 2758974, 2759247, 2759547, 2760054, 2759102, 2773996,	598	106	5901	1.67568	1	0.378879	48.46
GOTERM_BP_ALL	GO:0007169~transmembrane receptor protein tyrosine kinase signaling pathway	19	0.0213	7.75423e-07	2773881, 2775794, 2759105, 2773906, 2759969, 2764655, 2761454, 2759459, 2758841, 2759706, 2759176, 2759007, 2755755, 2757651, 2775479, 2775616, 2763227, 2773935, 2774914,	598	50	5901	3.7498	0.00222376	4.94708e-05	0.00138944
GOTERM_BP_ALL	GO:0007167~enzyme linked receptor protein signaling pathway	31	0.0348	9.77131e-11	2773906, 2759969, 2773975, 2759558, 2764655, 2761454, 2761455, 2760340, 2758841, 2759176, 2759299, 2764793, 2775479, 2775616, 2763227, 2756727, 2774914, 2775794, 2773881, 2759105, 2759459, 2759706, 2775779, 2760825, 2759007, 2755755, 2757651, 2764486, 2773935, 2775179, 2773794,	598	82	5901	3.73054	2.80534e-07	1.55852e-08	1.75088e-07
GOTERM_BP_ALL	GO:0007166~cell surface receptor linked signal transduction	84	0.0942	0.00249744	2758719, 2764714, 2758839, 2755802, 2758618, 2773906, 2758714, 2759317, 2759558, 2775463, 2759796, 2761454, 2775467, 2761455, 2760525, 2775704, 2759188, 2773912, 2758841, 2759176, 2759299, 2760792, 2773888, 2775479, 2759443, 2759442, 2763227, 2759784, 2755779, 2759174, 2758592, 2775612, 2759459, 2758808, 2759895, 2760825, 2758639, 2759335, 2773935, 2775179, 2760695, 2758793, 2773794, 2775400, 277…	598	613	5901	1.35221	0.999238	0.0506925	4.38175
GOTERM_BP_ALL	GO:0042035~regulation of cytokine biosynthetic process	5	0.0056	0.0265067	2775132, 2759974, 2756926, 2764683, 2759069,	598	12	5901	4.11162	1	0.30738	38.2064
GOTERM_BP_ALL	GO:0050767~regulation of neurogenesis	4	0.0045	0.0391511	2775238, 2759438, 2775434, 2757658,	598	8	5901	4.93395	1	0.393899	51.1118
GOTERM_BP_ALL	GO:0044249~cellular biosynthetic process	53	0.0594	0.0405504	2756926, 2758481, 2759796, 2760161, 2759567, 2761450, 2760792, 2773888, 2758970, 2758692, 2774740, 2759047, 2761412, 2764683, 2760547, 2760803, 2775322, 2759602, 2758785, 2759749, 2775447, 2759339, 2773797, 2758798, 2775449, 2759069, 2759343, 2758627, 2759017, 2759974, 2759384, 2760331, 2758536, 2764794, 2775617, 2758049, 2775408, 2775132, 2773730, 2775248, 2759833, 2758988, 2774696, 2759709, 277…	598	406	5901	1.28817	1	0.400865	52.372
GOTERM_BP_ALL	GO:0006096~glycolysis	9	0.0101	0.0122598	2759776, 2759247, 2759547, 2759102, 2760802, 2759222, 2773996, 2758878, 2757673,	598	32	5901	2.77534	1	0.179509	19.8312
GOTERM_BP_ALL	GO:0007155~cell adhesion	40	0.0448	0.00217992	2760838, 2759079, 2773699, 2775216, 2758900, 2773904, 2773843, 2759252, 2775770, 2758492, 2764705, 2758910, 2764832, 2759807, 2758945, 2775471, 2758604, 2759362, 2759443, 2766945, 2775415, 2759722, 2759504, 2763649, 2758927, 2774001, 2774896, 2758867, 2758989, 2775797, 2775251, 2774695, 2770148, 2773740, 2757652, 2775782, 2758629, 2774891, 2759477, 2760823,	598	243	5901	1.62434	0.998099	0.0481365	3.8349
GOTERM_BP_ALL	GO:0044238~primary metabolic process	331	0.3711	0.00549467	2775457, 2759434, 2775456, 2758958, 2758955, 2775465, 2758949, 2775467, 2761455, 2760525, 2758133, 2761450, 2761461, 2775473, 2758974, 2775476, 2758602, 2758970, 2760054, 2775479, 2760916, 2761469, 2760926, 2759445, 2761412, 2775431, 2760547, 2758645, 2773812, 2759480, 2775447, 2759484, 2758936, 2773797, 2775449, 2774891, 2758929, 2758627, 2770041, 2759017, 2761378, 2759974, 2759501, 2759021, 275…	598	2966	5901	1.10124	1	0.0924868	9.40111
GOTERM_BP_ALL	GO:0044237~cellular metabolic process	337	0.3778	0.000457072	2775457, 2759434, 2775456, 2758958, 2758955, 2775465, 2758949, 2775467, 2761455, 2760525, 2758133, 2761450, 2761461, 2775473, 2758974, 2775476, 2758602, 2758970, 2760054, 2775479, 2760916, 2761469, 2760926, 2759445, 2761412, 2760550, 2775431, 2760547, 2759480, 2775447, 2759484, 2758936, 2773797, 2775449, 2774891, 2758627, 2770041, 2759017, 2761378, 2759974, 2759501, 2759021, 2759969, 2773840, 275…	598	2937	5901	1.13227	0.730868	0.0127857	0.815849
GOTERM_BP_ALL	GO:0006066~alcohol metabolic process	16	0.0179	0.0267931	2772773, 2759974, 2759115, 2775465, 2760802, 2759222, 2758878, 2757673, 2759776, 2759602, 2759247, 2759547, 2760054, 2759102, 2759232, 2773996,	598	87	5901	1.81478	1	0.30774	38.5314
GOTERM_BP_ALL	GO:0060047~heart contraction	5	0.0056	0.00282789	2759602, 2764712, 2759515, 2775208, 2773710,	598	7	5901	7.04849	0.999706	0.0548966	4.94777
GOTERM_BP_ALL	GO:0040008~regulation of growth	10	0.0112	0.00973326	2763424, 2759602, 2775239, 2757639, 2757684, 2764683, 2775479, 2758979, 2773935, 2773742,	598	37	5901	2.667	1	0.151442	16.0762
GOTERM_BP_ALL	GO:0040007~growth	22	0.0247	1.00403e-06	2764714, 2759793, 2757639, 2764683, 2757729, 2775370, 2758979, 2773874, 2773742, 2759804, 2763424, 2759299, 2759602, 2759883, 2775239, 2757684, 2764793, 2775479, 2764486, 2773935, 2773996, 2773726,	598	66	5901	3.2893	0.00287843	6.26629e-05	0.00179907
GOTERM_BP_ALL	GO:0035295~tube development	10	0.0112	0.0027324	2764714, 2760825, 2759299, 2764712, 2757684, 2759021, 2759486, 2761454, 2758910, 2773742,	598	31	5901	3.18319	0.999612	0.0541889	4.78452
GOTERM_BP_ALL	GO:0006007~glucose catabolic process	11	0.0123	0.00438793	2772773, 2759776, 2759247, 2759547, 2760054, 2759102, 2760802, 2759222, 2773996, 2758878, 2757673,	598	39	5901	2.78325	0.999997	0.0797061	7.57738
GOTERM_BP_ALL	GO:0006006~glucose metabolic process	11	0.0123	0.0107997	2772773, 2759776, 2759247, 2759547, 2760054, 2759102, 2760802, 2759222, 2773996, 2758878, 2757673,	598	44	5901	2.46697	1	0.163176	17.681
GOTERM_BP_ALL	GO:0043523~regulation of neuron apoptosis	4	0.0045	0.0264215	2759602, 2756095, 2775434, 2759542,	598	7	5901	5.6388	1	0.311463	38.1095
GOTERM_BP_ALL	GO:0046365~monosaccharide catabolic process	11	0.0123	0.00438793	2772773, 2759776, 2759247, 2759547, 2760054, 2759102, 2760802, 2759222, 2773996, 2758878, 2757673,	598	39	5901	2.78325	0.999997	0.0797061	7.57738
GOTERM_BP_ALL	GO:0035239~tube morphogenesis	8	0.009	0.00460023	2764714, 2760825, 2757684, 2759021, 2759486, 2761454, 2758910, 2773742,	598	22	5901	3.58832	0.999998	0.0818594	7.92989
GOTERM_BP_ALL	GO:0048869~cellular developmental process	85	0.0953	1.12064e-19	2775336, 2759795, 2764714, 2759434, 2759793, 2764712, 2757729, 2759438, 2759558, 2773904, 2761454, 2773780, 2764584, 2758841, 2759299, 2758701, 2775479, 2773888, 2759168, 2775552, 2758691, 2775742, 2758919, 2775434, 2775739, 2758522, 2770039, 2759480, 2759602, 2759883, 2760827, 2756095, 2759608, 2773797, 2760818, 2758663, 2759069, 2759336, 2759974, 2773849, 2756713, 2759021, 2759969, 2758910, 276…	598	299	5901	2.80525	3.21737e-16	4.59624e-17	2.00804e-16
GOTERM_BP_ALL	GO:0048858~cell projection morphogenesis	17	0.0191	1.92827e-06	2764714, 2774001, 2758985, 2759438, 2759021, 2773904, 2775434, 2759807, 2764832, 2758841, 2759778, 2759602, 2775238, 2758663, 2775544, 2757658, 2759504,	598	43	5901	3.90126	0.00552077	0.000104449	0.00345513
GOTERM_BP_ALL	GO:0006996~organelle organization and biogenesis	42	0.0471	0.0166936	2775457, 2760989, 2775456, 2758777, 2758716, 2773698, 2760652, 2759073, 2759969, 2760713, 2759728, 2759198, 2757679, 2773981, 2759778, 2774987, 2757887, 2759168, 2775415, 2759239, 2773899, 2758535, 2758691, 2759030, 2775132, 2758985, 2773882, 2761500, 2759108, 2759115, 2760251, 2759114, 2775367, 2775126, 2775739, 2759208, 2775175, 2756095, 2758856, 2759542, 2759267, 2761478,	598	291	5901	1.42423	1	0.231007	26.0403
GOTERM_BP_ALL	GO:0003015~heart process	5	0.0056	0.00282789	2759602, 2764712, 2759515, 2775208, 2773710,	598	7	5901	7.04849	0.999706	0.0548966	4.94777
GOTERM_BP_ALL	GO:0048856~anatomical structure development	97	0.1087	3.40923e-27	2759795, 2759794, 2759793, 2759438, 2761454, 2764584, 2761455, 2759807, 2758707, 2759778, 2758701, 2775479, 2759168, 2758927, 2775434, 2758919, 2759458, 2759223, 2775739, 2759480, 2759486, 2773797, 2775179, 2758663, 2773849, 2759974, 2759021, 2773843, 2764662, 2759515, 2775544, 2764667, 2759504, 2773881, 2759943, 2758985, 2773884, 2775251, 2775503, 2758979, 2759520, 2774028, 2775239, 2775238, 275…	598	300	5901	3.19062	9.78791e-24	2.44698e-24	6.10886e-24
GOTERM_BP_ALL	GO:0003013~circulatory system process	6	0.0067	0.0176696	2759602, 2764712, 2759515, 2759486, 2775208, 2773710,	598	16	5901	3.70046	1	0.238336	27.3448
GOTERM_BP_ALL	GO:0003008~system process	33	0.037	8.58739e-08	2758719, 2759974, 2773849, 2764712, 2775467, 2759188, 2773710, 2758880, 2759515, 2773769, 2759168, 2773827, 2758476, 2759239, 2755779, 2775208, 2759508, 2764787, 2775612, 2764683, 2759589, 2758748, 2775503, 2775434, 2760803, 2755760, 2759602, 2775238, 2756095, 2757651, 2759486, 2758629, 2759542,	598	117	5901	2.78325	0.000246514	6.84842e-06	0.000153874
GOTERM_BP_ALL	GO:0003002~regionalization	11	0.0123	0.000252098	2764714, 2764662, 2760825, 2774001, 2757684, 2774677, 2761454, 2775179, 2764584, 2775365, 2758895,	598	28	5901	3.87667	0.515125	0.00759066	0.450761
GOTERM_BP_ALL	GO:0003001~generation of a signal involved in cell-cell signaling	7	0.0078	0.000962544	2759502, 2775238, 2759558, 2757651, 2759115, 2775434, 2773710,	598	13	5901	5.31348	0.937011	0.023755	1.71077
GOTERM_BP_ALL	GO:0048812~neurite morphogenesis	12	0.0135	1.93656e-05	2764714, 2774001, 2759602, 2775238, 2759438, 2759021, 2775434, 2758663, 2764832, 2775544, 2758841, 2757658,	598	26	5901	4.55441	0.0540817	0.000817299	0.0346947
GOTERM_BP_ALL	GO:0019748~secondary metabolic process	7	0.0078	0.0189946	2759017, 2758851, 2758880, 2759115, 2775503, 2773759, 2761450,	598	22	5901	3.13978	1	0.249309	29.081
GOTERM_BP_ALL	GO:0006950~response to stress	34	0.0381	0.00124748	2759434, 2755743, 2759793, 2757729, 2759728, 2758427, 2773780, 2759014, 2758604, 2760471, 2773888, 2760726, 2774916, 2774915, 2774001, 2764683, 2760442, 2758871, 2759108, 2759115, 2759114, 2775364, 2759770, 2764736, 2775739, 2758502, 2759602, 2764826, 2759484, 2758936, 2775324, 2759406, 2773755, 2774705,	598	190	5901	1.76583	0.972229	0.0299142	2.21187
GOTERM_BP_ALL	GO:0046164~alcohol catabolic process	11	0.0123	0.00643248	2772773, 2759776, 2759247, 2759547, 2760054, 2759102, 2760802, 2759222, 2773996, 2758878, 2757673,	598	41	5901	2.64748	1	0.105009	10.9198
GOTERM_BP_ALL	GO:0000003~reproduction	12	0.0135	0.00986372	2755743, 2756713, 2759558, 2761039, 2773904, 2759115, 2775367, 2773797, 2759336, 2764649, 2775622, 2773740,	598	50	5901	2.36829	1	0.152497	16.2741
GOTERM_BP_ALL	GO:0048771~tissue remodeling	9	0.0101	0.000923774	2764714, 2759299, 2759602, 2759115, 2764486, 2758919, 2774677, 2774028, 2775392,	598	22	5901	4.03687	0.929587	0.023833	1.6424
GOTERM_BP_ALL	GO:0015674~di-, tri-valent inorganic cation transport	12	0.0135	0.00097293	2758926, 2759589, 2759515, 2758748, 2759411, 2764794, 2775368, 2759168, 2773705, 2775397, 2775208, 2773710,	598	38	5901	3.11618	0.938863	0.0238038	1.72908
GOTERM_BP_ALL	GO:0046148~pigment biosynthetic process	6	0.0067	0.0365189	2759017, 2758851, 2759115, 2775503, 2773759, 2761450,	598	19	5901	3.11618	1	0.37793	48.6556
GOTERM_BP_ALL	GO:0006928~cell motility	23	0.0258	1.49182e-08	2764714, 2758927, 2774001, 2764712, 2764683, 2763746, 2759438, 2759021, 2773904, 2759108, 2775434, 2775365, 2764832, 2759807, 2758841, 2759602, 2758701, 2760818, 2775415, 2775179, 2775544, 2759722, 2759504,	598	58	5901	3.91313	4.28292e-05	1.42767e-06	2.67313e-05
GOTERM_BP_ALL	GO:0048762~mesenchymal cell differentiation	4	0.0045	0.0264215	2759021, 2764486, 2764584, 2773740,	598	7	5901	5.6388	1	0.311463	38.1095
GOTERM_BP_ALL	GO:0048754~branching morphogenesis of a tube	5	0.0056	0.0191735	2764714, 2760825, 2759021, 2761454, 2773742,	598	11	5901	4.48541	1	0.246917	29.3122
GOTERM_BP_ALL	GO:0048747~muscle fiber development	5	0.0056	0.0455795	2759795, 2759299, 2775251, 2775479, 2759168,	598	14	5901	3.52425	1	0.431711	56.6524
GOTERM_BP_ALL	GO:0006916~anti-apoptosis	8	0.009	0.0025017	2759434, 2773881, 2759108, 2775742, 2775434, 2759069, 2758691, 2772236,	598	20	5901	3.94716	0.999247	0.05007	4.38908
GOTERM_BP_ALL	GO:0048741~skeletal muscle fiber development	5	0.0056	0.0455795	2759795, 2759299, 2775251, 2775479, 2759168,	598	14	5901	3.52425	1	0.431711	56.6524
GOTERM_BP_ALL	GO:0006915~apoptosis	27	0.0303	0.000248152	2775336, 2759434, 2759793, 2759969, 2773780, 2772236, 2763424, 2773888, 2775548, 2775616, 2775544, 2775552, 2758691, 2773881, 2775132, 2759108, 2775742, 2775434, 2759660, 2756945, 2770039, 2759602, 2756095, 2759608, 2759542, 2759069, 2773998,	598	125	5901	2.13146	0.509599	0.00763236	0.443721
GOTERM_BP_ALL	GO:0031325~positive regulation of cellular metabolic process	26	0.0291	5.92933e-08	2764714, 2759974, 2775762, 2764716, 2759803, 2761455, 2764662, 2764793, 2775552, 2775545, 2759368, 2759445, 2775132, 2764683, 2773884, 2759115, 2775503, 2759592, 2758979, 2773737, 2773740, 2759883, 2775447, 2775324, 2763471, 2759069,	598	77	5901	3.33202	0.000170217	4.86374e-06	0.000106245
GOTERM_BP_ALL	GO:0031324~negative regulation of cellular metabolic process	12	0.0135	0.017463	2763424, 2764714, 2764749, 2756926, 2757729, 2759558, 2759114, 2758979, 2761455, 2774891, 2775739, 2773740,	598	54	5901	2.19287	1	0.238093	27.0704
GOTERM_BP_ALL	GO:0031323~regulation of cellular metabolic process	122	0.1368	1.16211e-06	2759795, 2775457, 2759794, 2758716, 2758955, 2759803, 2759802, 2758949, 2761455, 2758133, 2775473, 2758700, 2758602, 2759182, 2775479, 2761469, 2758691, 2759445, 2758683, 2766931, 2759770, 2759223, 2775739, 2759480, 2775447, 2775175, 2773797, 2758663, 2774891, 2759974, 2775762, 2759501, 2759021, 2759493, 2764662, 2759517, 2758540, 2759999, 2759507, 2764667, 2775545, 2775248, 2773884, 2757079, 277…	598	802	5901	1.5011	0.00333086	7.09851e-05	0.00208232
GOTERM_BP_ALL	GO:0048736~appendage development	7	0.0078	0.00487644	2760825, 2759794, 2775625, 2757684, 2759115, 2758663, 2759520,	598	17	5901	4.06325	0.999999	0.084484	8.38661
GOTERM_BP_ALL	GO:0048732~gland development	5	0.0056	0.0191735	2764714, 2757684, 2758979, 2774677, 2759368,	598	11	5901	4.48541	1	0.246917	29.3122
GOTERM_BP_ALL	GO:0035113~embryonic appendage morphogenesis	7	0.0078	0.00235204	2760825, 2759794, 2775625, 2757684, 2759115, 2758663, 2759520,	598	15	5901	4.60502	0.998842	0.0510587	4.13171
GOTERM_BP_ALL	GO:0043283~biopolymer metabolic process	223	0.25	0.000110646	2775457, 2775456, 2758955, 2775467, 2760525, 2761455, 2758133, 2761461, 2775473, 2758974, 2775476, 2758602, 2775479, 2760916, 2761469, 2760926, 2761412, 2759480, 2775447, 2759484, 2773797, 2758929, 2770041, 2759974, 2761378, 2759501, 2759969, 2759021, 2759493, 2759012, 2758538, 2759991, 2759517, 2760471, 2759984, 2758540, 2759999, 2758535, 2759507, 2775545, 2759943, 2773885, 2773884, 2758991, 275…	598	1794	5901	1.22661	0.272166	0.00401323	0.198077
GOTERM_BP_ALL	GO:0048731~system development	82	0.0919	5.29358e-24	2759795, 2764714, 2764712, 2757729, 2759438, 2759558, 2773904, 2761454, 2761455, 2764584, 2758707, 2758841, 2759299, 2758701, 2775479, 2759168, 2775552, 2758927, 2764683, 2758919, 2775434, 2759458, 2759223, 2775739, 2758522, 2760825, 2759480, 2759602, 2759883, 2760827, 2756095, 2760818, 2758663, 2759069, 2759974, 2773849, 2756713, 2759021, 2773975, 2773843, 2758910, 2764832, 2775392, 2764662, 275…	598	245	5901	3.30272	1.51979e-20	3.03957e-21	9.48535e-21
GOTERM_BP_ALL	GO:0014706~striated muscle development	15	0.0168	5.24983e-07	2759795, 2773849, 2757729, 2773884, 2775251, 2759114, 2761455, 2759299, 2759515, 2756095, 2775479, 2759168, 2758201, 2759542, 2760963,	598	31	5901	4.77479	0.00150609	3.50512e-05	0.000940692
GOTERM_BP_ALL	GO:0048729~tissue morphogenesis	5	0.0056	0.0265067	2759480, 2759602, 2759558, 2759115, 2761455,	598	12	5901	4.11162	1	0.30738	38.2064
GOTERM_BP_ALL	GO:0035108~limb morphogenesis	7	0.0078	0.00487644	2760825, 2759794, 2775625, 2757684, 2759115, 2758663, 2759520,	598	17	5901	4.06325	0.999999	0.084484	8.38661
GOTERM_BP_ALL	GO:0035107~appendage morphogenesis	7	0.0078	0.00487644	2760825, 2759794, 2775625, 2757684, 2759115, 2758663, 2759520,	598	17	5901	4.06325	0.999999	0.084484	8.38661
GOTERM_BP_ALL	GO:0048699~generation of neurons	22	0.0247	1.46372e-09	2764714, 2774001, 2764712, 2758985, 2759438, 2759021, 2773904, 2775434, 2761454, 2773737, 2775365, 2764832, 2758841, 2759883, 2759602, 2758701, 2775238, 2760818, 2758663, 2759069, 2775544, 2757658,	598	48	5901	4.52278	4.20234e-06	1.82711e-07	2.62279e-06
GOTERM_BP_ALL	GO:0006869~lipid transport	7	0.0078	0.0414916	2775458, 2759115, 2775465, 2775694, 2759232, 2759599, 2759030,	598	26	5901	2.65674	1	0.406764	53.2022
GOTERM_BP_ALL	GO:0031214~biomineral formation	6	0.0067	0.0292694	2764714, 2759299, 2764486, 2758919, 2774028, 2775392,	598	18	5901	3.2893	1	0.320171	41.2745
GOTERM_BP_ALL	GO:0043170~macromolecule metabolic process	291	0.3262	0.00343555	2775457, 2759434, 2775456, 2758958, 2758955, 2775467, 2761455, 2760525, 2758133, 2761461, 2775473, 2758974, 2775476, 2758602, 2760054, 2775479, 2760916, 2761469, 2760926, 2761412, 2775431, 2760547, 2773812, 2759480, 2775447, 2759484, 2758936, 2773797, 2775449, 2774891, 2758929, 2758627, 2770041, 2761378, 2759974, 2759501, 2759021, 2759969, 2759493, 2759012, 2758538, 2759991, 2759517, 2760471, 275…	598	2554	5901	1.12434	0.999949	0.0650048	5.98033
GOTERM_BP_ALL	GO:0014031~mesenchymal cell development	4	0.0045	0.0264215	2759021, 2764486, 2764584, 2773740,	598	7	5901	5.6388	1	0.311463	38.1095
GOTERM_BP_ALL	GO:0031175~neurite development	14	0.0157	1.50165e-06	2764714, 2774001, 2758985, 2759438, 2759021, 2773904, 2775434, 2764832, 2758841, 2759602, 2775238, 2758663, 2775544, 2757658,	598	29	5901	4.76381	0.00430195	8.79805e-05	0.00269071
GOTERM_BP_ALL	GO:0048667~neuron morphogenesis during differentiation	12	0.0135	1.93656e-05	2764714, 2774001, 2759602, 2775238, 2759438, 2759021, 2775434, 2758663, 2764832, 2775544, 2758841, 2757658,	598	26	5901	4.55441	0.0540817	0.000817299	0.0346947
GOTERM_BP_ALL	GO:0048666~neuron development	15	0.0168	5.24983e-07	2764714, 2774001, 2758985, 2759438, 2759021, 2773904, 2775434, 2764832, 2758841, 2759883, 2759602, 2775238, 2758663, 2775544, 2757658,	598	31	5901	4.77479	0.00150609	3.50512e-05	0.000940692
GOTERM_BP_ALL	GO:0048646~anatomical structure formation	13	0.0146	6.95566e-05	2764714, 2759021, 2759115, 2773737, 2759458, 2761454, 2761455, 2773742, 2758522, 2759299, 2773797, 2774677, 2756727,	598	34	5901	3.77302	0.181027	0.00265918	0.124562
GOTERM_BP_ALL	GO:0012501~programmed cell death	28	0.0314	0.000111943	2775336, 2759434, 2759793, 2759969, 2773780, 2772236, 2763424, 2773888, 2775548, 2775616, 2775544, 2775552, 2758691, 2773881, 2775132, 2759108, 2775742, 2775434, 2759660, 2756945, 2770039, 2759883, 2759602, 2756095, 2759608, 2759542, 2759069, 2773998,	598	126	5901	2.19287	0.274872	0.00400952	0.200396
GOTERM_BP_ALL	GO:0010468~regulation of gene expression	117	0.1312	6.29325e-06	2759795, 2775457, 2759794, 2758716, 2758955, 2759803, 2759802, 2758949, 2761455, 2758133, 2775473, 2758700, 2758602, 2759182, 2775479, 2761469, 2758691, 2759445, 2758683, 2766931, 2759223, 2759480, 2775447, 2775175, 2773797, 2758663, 2759974, 2775762, 2759501, 2759021, 2759493, 2764662, 2759517, 2758540, 2759999, 2759507, 2764667, 2775545, 2775248, 2773884, 2757079, 2775503, 2758979, 2759520, 277…	598	786	5901	1.46888	0.0179057	0.000291376	0.011276
GOTERM_BP_ALL	GO:0010467~gene expression	145	0.1626	4.72326e-05	2759795, 2775457, 2775456, 2759794, 2758716, 2758955, 2759803, 2758949, 2759802, 2761455, 2758133, 2775473, 2758700, 2758602, 2759182, 2775479, 2761469, 2758692, 2758691, 2759445, 2761412, 2758683, 2760547, 2766931, 2759223, 2759480, 2775447, 2759749, 2775175, 2773797, 2758663, 2775449, 2758627, 2761378, 2759974, 2775762, 2759501, 2759021, 2759493, 2764662, 2759517, 2759984, 2758540, 2759999, 275…	598	1064	5901	1.34478	0.126815	0.00190815	0.0846003
GOTERM_BP_ALL	GO:0006816~calcium ion transport	9	0.0101	0.0122598	2759589, 2759515, 2758748, 2759411, 2775368, 2759168, 2775397, 2775208, 2773710,	598	32	5901	2.77534	1	0.179509	19.8312
GOTERM_BP_ALL	GO:0006812~cation transport	29	0.0325	0.0368973	2759796, 2768364, 2758617, 2773705, 2775397, 2764653, 2767757, 2773710, 2760331, 2759515, 2764794, 2758754, 2759168, 2775210, 2775208, 2758926, 2759047, 2775730, 2759589, 2758748, 2759833, 2759411, 2775368, 2757641, 2760764, 2775322, 2758785, 2764689, 2775786,	598	196	5901	1.46005	1	0.378419	49.0157
GOTERM_BP_ALL	GO:0006811~ion transport	58	0.065	0.0015093	2758839, 2775216, 2759796, 2758617, 2759933, 2759321, 2764705, 2758945, 2758973, 2775355, 2773769, 2759168, 2775210, 2759442, 2758477, 2775208, 2760548, 2758926, 2759047, 2775730, 2759589, 2756748, 2775322, 2758785, 2764689, 2768364, 2773705, 2775397, 2764653, 2767757, 2773710, 2760331, 2759515, 2764794, 2758754, 2769118, 2759235, 2758748, 2759833, 2759411, 2775368, 2755769, 2758989, 2773873, 275…	598	383	5901	1.49435	0.986918	0.0354922	2.6702
GOTERM_BP_ALL	GO:0009057~macromolecule catabolic process	22	0.0247	0.0200343	2772773, 2770159, 2775132, 2761289, 2773916, 2760802, 2759284, 2760340, 2759282, 2759222, 2758878, 2760372, 2757673, 2759776, 2758974, 2759247, 2759547, 2760054, 2759102, 2758691, 2773996, 2758929,	598	130	5901	1.66995	1	0.254311	30.4157
GOTERM_BP_ALL	GO:0045944~positive regulation of transcription from RNA polymerase II promoter	12	0.0135	0.000447147	2764714, 2764662, 2773884, 2759115, 2775503, 2758979, 2759592, 2773737, 2761455, 2775552, 2775545, 2773740,	598	35	5901	3.38328	0.723086	0.0127584	0.798201
GOTERM_BP_ALL	GO:0045941~positive regulation of transcription	25	0.028	2.01152e-09	2764714, 2759974, 2775762, 2764716, 2759803, 2761455, 2764662, 2764793, 2775552, 2775545, 2759368, 2759445, 2775132, 2764683, 2773884, 2775503, 2759115, 2759592, 2758979, 2773737, 2773740, 2775447, 2775324, 2763471, 2759069,	598	62	5901	3.97899	5.77505e-06	2.40628e-07	3.60436e-06
GOTERM_BP_ALL	GO:0051693~actin filament capping	6	0.0067	0.000928655	2759778, 2773882, 2761500, 2759073, 2759108, 2759267,	598	9	5901	6.5786	0.930568	0.0231267	1.65101
GOTERM_BP_ALL	GO:0043069~negative regulation of programmed cell death	14	0.0157	1.83832e-05	2773881, 2759434, 2759793, 2759108, 2775742, 2775434, 2773780, 2772236, 2756095, 2773888, 2775616, 2759542, 2759069, 2758691,	598	35	5901	3.94716	0.0514101	0.000799358	0.032935
GOTERM_BP_ALL	GO:0048598~embryonic morphogenesis	14	0.0157	5.06161e-05	2764714, 2759794, 2759021, 2775503, 2759115, 2761454, 2759520, 2758910, 2775625, 2760825, 2757684, 2758663, 2756727, 2775552,	598	38	5901	3.63554	0.135257	0.00196189	0.0906582
GOTERM_BP_ALL	GO:0043067~regulation of programmed cell death	22	0.0247	0.000184649	2773881, 2759434, 2759793, 2759108, 2775742, 2759660, 2775434, 2773780, 2772236, 2770039, 2759602, 2759883, 2756095, 2773888, 2759608, 2775616, 2775548, 2759069, 2759542, 2775552, 2775544, 2758691,	598	90	5901	2.41215	0.411499	0.00580918	0.330349
GOTERM_BP_ALL	GO:0045935~positive regulation of nucleobase, nucleoside, nucleotide and nucleic acid metabolic process	25	0.028	6.14011e-09	2764714, 2759974, 2775762, 2764716, 2759803, 2761455, 2764662, 2764793, 2775552, 2775545, 2759368, 2759445, 2775132, 2764683, 2773884, 2775503, 2759115, 2759592, 2758979, 2773737, 2773740, 2775447, 2775324, 2763471, 2759069,	598	65	5901	3.79534	1.76281e-05	7.0513e-07	1.10022e-05
GOTERM_BP_ALL	GO:0051674~localization of cell	23	0.0258	1.49182e-08	2764714, 2758927, 2774001, 2764712, 2764683, 2763746, 2759438, 2759021, 2773904, 2759108, 2775434, 2775365, 2764832, 2759807, 2758841, 2759602, 2758701, 2760818, 2775415, 2775179, 2775544, 2759722, 2759504,	598	58	5901	3.91313	4.28292e-05	1.42767e-06	2.67313e-05
GOTERM_BP_ALL	GO:0043066~negative regulation of apoptosis	14	0.0157	1.83832e-05	2773881, 2759434, 2759793, 2759108, 2775742, 2775434, 2773780, 2772236, 2756095, 2773888, 2775616, 2759542, 2759069, 2758691,	598	35	5901	3.94716	0.0514101	0.000799358	0.032935
GOTERM_BP_ALL	GO:0045934~negative regulation of nucleobase, nucleoside, nucleotide and nucleic acid metabolic process	11	0.0123	0.0126667	2763424, 2764714, 2764749, 2756926, 2757729, 2759558, 2759114, 2758979, 2761455, 2775739, 2773740,	598	45	5901	2.41215	1	0.183986	20.4209
GOTERM_BP_ALL	GO:0048592~eye morphogenesis	4	0.0045	0.0264215	2759883, 2757651, 2775434, 2775552,	598	7	5901	5.6388	1	0.311463	38.1095
GOTERM_BP_ALL	GO:0002520~immune system development	10	0.0112	0.00663126	2759602, 2764683, 2772005, 2759114, 2758979, 2774677, 2773737, 2758895, 2764667, 2775739,	598	35	5901	2.8194	1	0.106874	11.2386
GOTERM_BP_ALL	GO:0043062~extracellular structure organization and biogenesis	6	0.0067	0.0365189	2759602, 2775251, 2775479, 2759168, 2764832, 2764667,	598	19	5901	3.11618	1	0.37793	48.6556
GOTERM_BP_ALL	GO:0048562~embryonic organ morphogenesis	3	0.0034	0.0285978	2764714, 2756727, 2775552,	598	3	5901	9.86789	1	0.32244	40.5421
GOTERM_BP_ALL	GO:0008544~epidermis development	5	0.0056	0.0455795	2759480, 2759602, 2759558, 2775544, 2773740,	598	14	5901	3.52425	1	0.431711	56.6524
GOTERM_BP_ALL	GO:0043009~chordate embryonic development	8	0.009	0.00604726	2764714, 2759480, 2764712, 2757684, 2759115, 2775367, 2759069, 2758910,	598	23	5901	3.43231	1	0.100163	10.2989
GOTERM_BP_ALL	GO:0045893~positive regulation of transcription, DNA-dependent	17	0.0191	5.3927e-06	2764714, 2775132, 2759974, 2764683, 2773884, 2759115, 2775503, 2759803, 2758979, 2759592, 2773737, 2761455, 2773740, 2764662, 2775552, 2759368, 2775545,	598	46	5901	3.64683	0.0153633	0.000253779	0.00966252
GOTERM_BP_ALL	GO:0019320~hexose catabolic process	11	0.0123	0.00438793	2772773, 2759776, 2759247, 2759547, 2760054, 2759102, 2760802, 2759222, 2773996, 2758878, 2757673,	598	39	5901	2.78325	0.999997	0.0797061	7.57738
GOTERM_BP_ALL	GO:0045892~negative regulation of transcription, DNA-dependent	8	0.009	0.0187282	2763424, 2764714, 2756926, 2757729, 2759558, 2759114, 2761455, 2773740,	598	28	5901	2.8194	1	0.248494	28.735
GOTERM_BP_ALL	GO:0008361~regulation of cell size	8	0.009	0.0435349	2759602, 2775239, 2759793, 2757639, 2764683, 2773935, 2773742, 2773996,	598	33	5901	2.39222	1	0.419457	54.9579
GOTERM_BP_ALL	GO:0048534~hemopoietic or lymphoid organ development	9	0.0101	0.0122598	2759602, 2772005, 2759114, 2758979, 2774677, 2773737, 2758895, 2764667, 2775739,	598	32	5901	2.77534	1	0.179509	19.8312
GOTERM_BP_ALL	GO:0048523~negative regulation of cellular process	51	0.0572	5.14442e-13	2764714, 2759434, 2759793, 2757729, 2756926, 2759073, 2759558, 2773780, 2761455, 2775704, 2761449, 2759778, 2759299, 2773888, 2758691, 2758926, 2775742, 2775607, 2775434, 2775739, 2760825, 2759883, 2759602, 2756095, 2775179, 2773935, 2760818, 2774891, 2759069, 2773975, 2759624, 2772236, 2763424, 2775616, 2775415, 2756727, 2773881, 2764749, 2773882, 2758985, 2761500, 2759108, 2760251, 2775367, 275…	598	168	5901	2.99561	1.47706e-09	9.8471e-11	9.21874e-10
GOTERM_BP_ALL	GO:0048522~positive regulation of cellular process	42	0.0471	1.23517e-10	2764714, 2759974, 2775762, 2764712, 2757729, 2773904, 2764716, 2759198, 2759803, 2761455, 2764662, 2764793, 2774677, 2775544, 2775552, 2758691, 2759368, 2775545, 2759445, 2775132, 2764683, 2773884, 2759115, 2775607, 2775503, 2758979, 2759592, 2775434, 2773737, 2775739, 2773740, 2759602, 2759883, 2775447, 2772005, 2756095, 2775324, 2759608, 2764486, 2763471, 2759069, 2759542,	598	140	5901	2.96037	3.54618e-07	1.86641e-08	2.21326e-07
GOTERM_BP_ALL	GO:0042981~regulation of apoptosis	21	0.0235	0.000444418	2773881, 2759434, 2759793, 2759108, 2775742, 2759660, 2775434, 2773780, 2772236, 2770039, 2759602, 2756095, 2773888, 2759608, 2775616, 2775548, 2759069, 2759542, 2775552, 2775544, 2758691,	598	89	5901	2.32838	0.720906	0.0128083	0.793348
GOTERM_BP_ALL	GO:0048519~negative regulation of biological process	56	0.0628	3.11152e-15	2764714, 2759434, 2759793, 2757729, 2756926, 2759438, 2759073, 2759558, 2773780, 2761455, 2775704, 2761449, 2759778, 2759299, 2773888, 2775208, 2758691, 2758926, 2775742, 2775607, 2775434, 2775739, 2760825, 2759883, 2759602, 2756095, 2775179, 2773798, 2773935, 2760818, 2774891, 2759069, 2773975, 2772236, 2759624, 2763424, 2757684, 2759515, 2775616, 2775415, 2756727, 2773881, 2764749, 2773882, 275…	598	176	5901	3.13978	8.92486e-12	8.11351e-13	5.57332e-12
GOTERM_BP_ALL	GO:0048518~positive regulation of biological process	45	0.0504	1.97951e-10	2764714, 2759974, 2775762, 2764712, 2757729, 2773904, 2764716, 2759198, 2759803, 2761455, 2760340, 2764662, 2764793, 2774677, 2775544, 2775552, 2758691, 2759368, 2775545, 2759445, 2775132, 2764683, 2773884, 2759115, 2775607, 2775503, 2758979, 2759592, 2775434, 2773737, 2775739, 2773740, 2759602, 2759883, 2775238, 2775447, 2772005, 2756095, 2775324, 2759608, 2764486, 2763471, 2759069, 2759542, 275…	598	159	5901	2.7928	5.68316e-07	2.84158e-08	3.547e-07
GOTERM_BP_ALL	GO:0048514~blood vessel morphogenesis	12	0.0135	0.000183421	2758927, 2759299, 2759602, 2764712, 2773849, 2759021, 2757651, 2774677, 2761454, 2759458, 2773742, 2758522,	598	32	5901	3.70046	0.40942	0.00589995	0.328156
GOTERM_BP_ALL	GO:0048513~organ development	64	0.0717	5.18644e-19	2759795, 2764714, 2764712, 2757729, 2759558, 2773904, 2761454, 2761455, 2759299, 2758701, 2775479, 2759168, 2775552, 2758927, 2758919, 2775434, 2759458, 2759223, 2775739, 2758522, 2759480, 2760825, 2759883, 2759602, 2756095, 2758663, 2759069, 2773849, 2756713, 2759021, 2773975, 2773843, 2775392, 2764662, 2757684, 2759515, 2774677, 2756727, 2758895, 2775544, 2764667, 2759368, 2760963, 2759504, 277…	598	189	5901	3.34151	1.48903e-15	1.86128e-16	9.29336e-16
GOTERM_BP_ALL	GO:0008285~negative regulation of cell proliferation	9	0.0101	0.000644201	2763424, 2758926, 2759602, 2764486, 2759114, 2775367, 2775434, 2775179, 2761449,	598	21	5901	4.2291	0.842778	0.0173023	1.14805
GOTERM_BP_ALL	GO:0008284~positive regulation of cell proliferation	9	0.0101	0.00519944	2764714, 2759602, 2759883, 2756095, 2774677, 2773737, 2759542, 2759368, 2775739,	598	28	5901	3.17182	1	0.0887699	8.91797
GOTERM_BP_ALL	GO:0008283~cell proliferation	30	0.0336	5.17552e-10	2764714, 2758714, 2759558, 2761454, 2761455, 2761449, 2763424, 2773888, 2774677, 2758895, 2758691, 2759368, 2758926, 2759114, 2775367, 2775434, 2773737, 2774028, 2759520, 2775739, 2773740, 2758522, 2759480, 2759883, 2759602, 2756095, 2764486, 2775179, 2759542, 2773996,	598	82	5901	3.6102	1.48589e-06	6.75405e-08	9.2738e-07
GOTERM_BP_ALL	GO:0008219~cell death	29	0.0325	8.79129e-05	2775336, 2759434, 2759793, 2759969, 2773780, 2772236, 2763424, 2773888, 2775548, 2775616, 2775544, 2775552, 2758691, 2773881, 2775132, 2759108, 2775742, 2775434, 2759660, 2756945, 2759282, 2770039, 2759883, 2759602, 2756095, 2759608, 2759542, 2759069, 2773998,	598	131	5901	2.1845	0.223073	0.00331566	0.15741
GOTERM_BP_ALL	GO:0019226~transmission of nerve impulse	12	0.0135	0.000250384	2759602, 2759974, 2773849, 2764683, 2775238, 2757651, 2756095, 2773769, 2775434, 2760803, 2759542, 2773710,	598	33	5901	3.58832	0.512733	0.00761916	0.447704
GOTERM_BP_ALL	GO:0019222~regulation of metabolic process	133	0.1491	1.18946e-08	2759795, 2775457, 2759794, 2758716, 2758955, 2759198, 2759803, 2758949, 2759802, 2761455, 2758133, 2759778, 2775473, 2758700, 2758602, 2759182, 2775479, 2761469, 2758691, 2759445, 2758683, 2766931, 2775434, 2759770, 2759223, 2775739, 2759480, 2775447, 2775175, 2773797, 2758663, 2774891, 2759974, 2775762, 2759501, 2759021, 2759493, 2764662, 2759517, 2758540, 2759999, 2759507, 2775545, 2764667, 275…	598	830	5901	1.58124	3.41489e-05	1.21962e-06	2.13135e-05
GOTERM_BP_ALL	GO:0051493~regulation of cytoskeleton organization and biogenesis	7	0.0078	0.00235204	2759778, 2773882, 2761500, 2759073, 2759108, 2759198, 2759267,	598	15	5901	4.60502	0.998842	0.0510587	4.13171
GOTERM_BP_ALL	GO:0019219~regulation of nucleobase, nucleoside, nucleotide and nucleic acid metabolic process	117	0.1312	1.73551e-06	2759795, 2775457, 2759794, 2758716, 2758955, 2759803, 2759802, 2758949, 2761455, 2758133, 2775473, 2758700, 2758602, 2759182, 2775479, 2761469, 2758691, 2759445, 2758683, 2766931, 2759770, 2759223, 2775739, 2759480, 2775447, 2775175, 2773797, 2758663, 2759974, 2775762, 2759501, 2759021, 2759493, 2764662, 2759517, 2758540, 2759999, 2759507, 2764667, 2775545, 2773884, 2757079, 2775503, 2758979, 275…	598	766	5901	1.50724	0.00497025	9.58155e-05	0.00310974
GOTERM_BP_ALL	GO:0048468~cell development	59	0.0661	1.05302e-14	2759795, 2775336, 2764714, 2759434, 2759793, 2764712, 2759438, 2773904, 2761454, 2764584, 2773780, 2758841, 2759299, 2758701, 2775479, 2773888, 2759168, 2775552, 2758691, 2775742, 2775434, 2770039, 2759883, 2759602, 2756095, 2759608, 2773797, 2760818, 2758663, 2759069, 2773849, 2759969, 2759021, 2764832, 2772236, 2763424, 2758880, 2757683, 2775548, 2775616, 2775544, 2773881, 2774001, 2775132, 275…	598	197	5901	2.95536	3.02808e-11	2.52343e-12	1.8896e-11
GOTERM_BP_ALL	GO:0008154~actin polymerization and/or depolymerization	7	0.0078	0.00487644	2759778, 2773882, 2761500, 2759073, 2759108, 2759198, 2759267,	598	17	5901	4.06325	0.999999	0.084484	8.38661
GOTERM_BP_ALL	GO:0030835~negative regulation of actin filament depolymerization	6	0.0067	0.000928655	2759778, 2773882, 2761500, 2759073, 2759108, 2759267,	598	9	5901	6.5786	0.930568	0.0231267	1.65101
GOTERM_BP_ALL	GO:0030834~regulation of actin filament depolymerization	6	0.0067	0.00170348	2759778, 2773882, 2761500, 2759073, 2759108, 2759267,	598	10	5901	5.92074	0.992515	0.0393277	3.00881
GOTERM_BP_ALL	GO:0030832~regulation of actin filament length	7	0.0078	0.00235204	2759778, 2773882, 2761500, 2759073, 2759108, 2759198, 2759267,	598	15	5901	4.60502	0.998842	0.0510587	4.13171
GOTERM_BP_ALL	GO:0033043~regulation of organelle organization and biogenesis	7	0.0078	0.00235204	2759778, 2773882, 2761500, 2759073, 2759108, 2759198, 2759267,	598	15	5901	4.60502	0.998842	0.0510587	4.13171
GOTERM_BP_ALL	GO:0008064~regulation of actin polymerization and/or depolymerization	7	0.0078	0.00235204	2759778, 2773882, 2761500, 2759073, 2759108, 2759198, 2759267,	598	15	5901	4.60502	0.998842	0.0510587	4.13171
GOTERM_BP_ALL	GO:0032990~cell part morphogenesis	17	0.0191	1.92827e-06	2764714, 2774001, 2758985, 2759438, 2759021, 2773904, 2775434, 2759807, 2764832, 2758841, 2759778, 2759602, 2775238, 2758663, 2775544, 2757658, 2759504,	598	43	5901	3.90126	0.00552077	0.000104449	0.00345513
GOTERM_BP_ALL	GO:0032989~cellular structure morphogenesis	28	0.0314	2.21716e-08	2764714, 2759793, 2759438, 2759021, 2773904, 2758910, 2759807, 2764832, 2758841, 2759778, 2758880, 2758701, 2775544, 2759504, 2774001, 2764683, 2757639, 2758985, 2775434, 2773742, 2775239, 2759602, 2775238, 2757651, 2773935, 2758663, 2773996, 2757658,	598	84	5901	3.2893	6.36525e-05	1.92892e-06	3.97283e-05
GOTERM_BP_ALL	GO:0051402~neuron apoptosis	4	0.0045	0.0264215	2759602, 2756095, 2775434, 2759542,	598	7	5901	5.6388	1	0.311463	38.1095
GOTERM_BP_ALL	GO:0008016~regulation of heart contraction	5	0.0056	0.00282789	2759602, 2764712, 2759515, 2775208, 2773710,	598	7	5901	7.04849	0.999706	0.0548966	4.94777
GOTERM_BP_ALL	GO:0008015~blood circulation	6	0.0067	0.0176696	2759602, 2764712, 2759515, 2759486, 2775208, 2773710,	598	16	5901	3.70046	1	0.238336	27.3448
GOTERM_BP_ALL	GO:0032956~regulation of actin cytoskeleton organization and biogenesis	7	0.0078	0.00235204	2759778, 2773882, 2761500, 2759073, 2759108, 2759198, 2759267,	598	15	5901	4.60502	0.998842	0.0510587	4.13171
GOTERM_BP_ALL	GO:0007612~learning	4	0.0045	0.01631	2756095, 2759542, 2774028, 2759341,	598	6	5901	6.5786	1	0.227396	25.5216
GOTERM_BP_ALL	GO:0007610~behavior	13	0.0146	0.000176751	2764683, 2775434, 2774028, 2773710, 2759480, 2759602, 2756095, 2757651, 2773769, 2773755, 2759542, 2761465, 2759341,	598	37	5901	3.4671	0.397999	0.00581632	0.31624
GOTERM_BP_ALL	GO:0002009~morphogenesis of an epithelium	6	0.0067	0.0230001	2764714, 2764712, 2757684, 2759336, 2758910, 2758507,	598	17	5901	3.48279	1	0.283963	34.0942
GOTERM_BP_ALL	GO:0045664~regulation of neuron differentiation	4	0.0045	0.0391511	2764714, 2775238, 2775434, 2760818,	598	8	5901	4.93395	1	0.393899	51.1118
GOTERM_BP_ALL	GO:0007600~sensory perception	15	0.0168	0.00151247	2758719, 2773849, 2775612, 2759589, 2758748, 2775503, 2775467, 2759188, 2758880, 2775238, 2773827, 2755779, 2759508, 2759239, 2764787,	598	58	5901	2.55204	0.987036	0.0352767	2.67574
GOTERM_BP_ALL	GO:0042692~muscle cell differentiation	6	0.0067	0.0176696	2759795, 2759299, 2757729, 2756095, 2759168, 2759542,	598	16	5901	3.70046	1	0.238336	27.3448
GOTERM_BP_ALL	GO:0051261~protein depolymerization	8	0.009	0.000190404	2759778, 2758985, 2773882, 2761500, 2759073, 2759108, 2759267, 2773981,	598	14	5901	5.6388	0.421145	0.00592481	0.340629
GOTERM_BP_ALL	GO:0001944~vasculature development	13	0.0146	0.000176751	2758927, 2773849, 2764712, 2759021, 2773843, 2759458, 2761454, 2773742, 2758522, 2759602, 2759299, 2757651, 2774677,	598	37	5901	3.4671	0.397999	0.00581632	0.31624
GOTERM_BP_ALL	GO:0030514~negative regulation of BMP signaling pathway	4	0.0045	0.01631	2760825, 2773975, 2775179, 2756727,	598	6	5901	6.5786	1	0.227396	25.5216
GOTERM_BP_ALL	GO:0051258~protein polymerization	7	0.0078	0.0489618	2759073, 2760713, 2759108, 2758936, 2759198, 2760251, 2773899,	598	27	5901	2.55834	1	0.447397	59.324
GOTERM_BP_ALL	GO:0030510~regulation of BMP signaling pathway	4	0.0045	0.01631	2760825, 2773975, 2775179, 2756727,	598	6	5901	6.5786	1	0.227396	25.5216
GOTERM_BP_ALL	GO:0030509~BMP signaling pathway	7	0.0078	0.000153827	2760825, 2759299, 2759558, 2773975, 2764486, 2775179, 2756727,	598	10	5901	6.90753	0.357039	0.0052442	0.275278
GOTERM_BP_ALL	GO:0045597~positive regulation of cell differentiation	6	0.0067	0.004507	2764714, 2759602, 2757729, 2772005, 2764486, 2775434,	598	12	5901	4.93395	0.999998	0.0812707	7.77525
GOTERM_BP_ALL	GO:0007519~skeletal muscle development	8	0.009	0.0025017	2759795, 2759299, 2773884, 2775251, 2775479, 2759168, 2758201, 2760963,	598	20	5901	3.94716	0.999247	0.05007	4.38908
GOTERM_BP_ALL	GO:0045595~regulation of cell differentiation	14	0.0157	5.06161e-05	2764714, 2757729, 2759558, 2775434, 2759480, 2759883, 2759602, 2759299, 2775238, 2772005, 2764486, 2760818, 2759336, 2756727,	598	38	5901	3.63554	0.135257	0.00196189	0.0906582
GOTERM_BP_ALL	GO:0051248~negative regulation of protein metabolic process	9	0.0101	0.00176997	2759778, 2756926, 2758985, 2773882, 2761500, 2759073, 2759108, 2774891, 2759267,	598	24	5901	3.70046	0.993818	0.0395618	3.12449
GOTERM_BP_ALL	GO:0007517~muscle development	16	0.0179	1.68797e-06	2759795, 2773849, 2757729, 2773884, 2775251, 2759114, 2761455, 2759883, 2759299, 2759515, 2756095, 2775479, 2759168, 2758201, 2759542, 2760963,	598	38	5901	4.1549	0.00483444	9.50184e-05	0.00302456
GOTERM_BP_ALL	GO:0051246~regulation of protein metabolic process	18	0.0202	0.000174262	2770159, 2775132, 2759974, 2773882, 2764683, 2758985, 2756926, 2761500, 2759073, 2775248, 2759108, 2759198, 2760340, 2759778, 2759883, 2759069, 2774891, 2759267,	598	65	5901	2.73265	0.393682	0.00586919	0.311794
GOTERM_BP_ALL	GO:0051239~regulation of multicellular organismal process	11	0.0123	0.00643248	2759602, 2764712, 2764683, 2759515, 2756095, 2758919, 2761455, 2759542, 2775208, 2775739, 2773710,	598	41	5901	2.64748	1	0.105009	10.9198
GOTERM_BP_ALL	GO:0032774~RNA biosynthetic process	107	0.12	4.26723e-07	2759794, 2758716, 2758955, 2759803, 2759802, 2761455, 2758133, 2775473, 2758700, 2758602, 2759182, 2775479, 2761469, 2758691, 2758683, 2766931, 2759223, 2759480, 2775175, 2773797, 2758663, 2759974, 2759501, 2759021, 2759493, 2764662, 2759517, 2759984, 2758540, 2759999, 2759507, 2764667, 2775545, 2773884, 2757079, 2775503, 2758979, 2759520, 2775779, 2759953, 2775512, 2758997, 2764714, 2757729, 275…	598	665	5901	1.58777	0.00122437	2.98806e-05	0.000764624
GOTERM_BP_ALL	GO:0007507~heart development	9	0.0101	0.00519944	2764714, 2759299, 2759602, 2764712, 2773849, 2757729, 2759515, 2761454, 2773740,	598	28	5901	3.17182	1	0.0887699	8.91797
GOTERM_BP_ALL	GO:0009987~cellular process	489	0.5482	0.00241036	2759434, 2758618, 2759438, 2760525, 2773780, 2758604, 2758602, 2773769, 2760916, 2759443, 2759442, 2760926, 2759445, 2758592, 2774896, 2760550, 2760547, 2759459, 2759480, 2758639, 2759484, 2758629, 2773797, 2774891, 2759477, 2773794, 2758627, 2760838, 2759502, 2773849, 2759501, 2773843, 2773840, 2759493, 2759488, 2758538, 2759517, 2758536, 2760471, 2759515, 2758540, 2759509, 2758535, 2759507, 275…	598	4553	5901	1.05983	0.999021	0.0493154	4.23208
GOTERM_BP_ALL	GO:0009968~negative regulation of signal transduction	9	0.0101	0.00655853	2759399, 2760825, 2773975, 2775607, 2775179, 2773935, 2756727, 2775704, 2759624,	598	29	5901	3.06245	1	0.106358	11.1221
GOTERM_BP_ALL	GO:0051216~cartilage development	5	0.0056	0.0191735	2759299, 2764486, 2758919, 2756727, 2773740,	598	11	5901	4.48541	1	0.246917	29.3122
GOTERM_BP_ALL	GO:0051179~localization	139	0.1558	0.000502871	2775216, 2775458, 2759438, 2758617, 2759796, 2775465, 2773780, 2759807, 2758945, 2758973, 2758701, 2757887, 2773769, 2759168, 2764602, 2775210, 2759442, 2775694, 2775208, 2758926, 2760548, 2758927, 2775730, 2759228, 2775192, 2756748, 2775434, 2759770, 2758914, 2759208, 2758639, 2758633, 2775179, 2775723, 2759502, 2759021, 2764653, 2759488, 2760841, 2759515, 2758754, 2759232, 2775544, 2759722, 275…	598	1062	5901	1.29156	0.764043	0.0137897	0.897251

## Sheet: Infected tissue induced
Category	Term	Count	%	PValue	Genes	List Total	Pop Hits	Pop Total	Fold Enrichment	Bonferroni	Benjamini	FDR
GOTERM_BP_ALL	GO:0042476~odontogenesis	6	0.006	0.00154061	2764714, 2759558, 2773975, 2773904, 2775544, 2759504,	667	9	5901	5.89805	0.988044	0.034521	2.72487
GOTERM_BP_ALL	GO:0042475~odontogenesis of dentine-containing teeth	5	0.005	0.00775143	2764714, 2759558, 2773975, 2775544, 2759504,	667	8	5901	5.52942	1	0.11985	13.0151
GOTERM_BP_ALL	GO:0030326~embryonic limb morphogenesis	8	0.008	0.000643658	2760825, 2759794, 2775625, 2757684, 2764698, 2759115, 2758663, 2759520,	667	15	5901	4.71844	0.842533	0.0181359	1.14709
GOTERM_BP_ALL	GO:0042472~inner ear morphogenesis	6	0.006	0.0351746	2759021, 2775503, 2761454, 2758663, 2756711, 2758912,	667	17	5901	3.1225	1	0.351943	47.3567
GOTERM_BP_ALL	GO:0042471~ear morphogenesis	6	0.006	0.0351746	2759021, 2775503, 2761454, 2758663, 2756711, 2758912,	667	17	5901	3.1225	1	0.351943	47.3567
GOTERM_BP_ALL	GO:0001822~kidney development	6	0.006	0.00279669	2764714, 2760825, 2775434, 2761454, 2756727, 2775552,	667	10	5901	5.30825	0.999678	0.0532285	4.89446
GOTERM_BP_ALL	GO:0045449~regulation of transcription	122	0.122	1.71219e-05	2759795, 2775457, 2759794, 2758716, 2758955, 2759803, 2759802, 2758949, 2761455, 2758133, 2775473, 2758700, 2758602, 2759182, 2775479, 2759790, 2758691, 2759445, 2766931, 2759223, 2756744, 2759462, 2758912, 2760019, 2760294, 2759480, 2775447, 2773802, 2773797, 2758663, 2759974, 2775762, 2759501, 2759021, 2759493, 2764662, 2759517, 2758540, 2759999, 2759507, 2775545, 2764667, 2759294, 2757079, 277…	667	757	5901	1.42582	0.0479686	0.00071217	0.0306755
GOTERM_BP_ALL	GO:0001816~cytokine production	6	0.006	0.0351746	2775132, 2756712, 2759974, 2756926, 2764683, 2759069,	667	17	5901	3.1225	1	0.351943	47.3567
GOTERM_BP_ALL	GO:0032615~interleukin-12 production	3	0.003	0.035299	2775132, 2756926, 2764683,	667	3	5901	8.84708	1	0.343691	47.4782
GOTERM_BP_ALL	GO:0051129~negative regulation of cellular component organization and biogenesis	8	0.008	0.000210392	2759778, 2758985, 2761500, 2759073, 2759108, 2760251, 2768276, 2759267,	667	13	5901	5.44435	0.453434	0.00676466	0.376323
GOTERM_BP_ALL	GO:0042440~pigment metabolic process	7	0.007	0.0248223	2759017, 2758851, 2773889, 2759115, 2775503, 2773759, 2761450,	667	21	5901	2.94903	1	0.277519	36.2623
GOTERM_BP_ALL	GO:0051128~regulation of cellular component organization and biogenesis	10	0.01	0.000359429	2759778, 2758985, 2761500, 2759073, 2759108, 2759198, 2760251, 2768276, 2759267, 2765711,	667	22	5901	4.0214	0.643744	0.0104764	0.642091
GOTERM_BP_ALL	GO:0042438~melanin biosynthetic process	3	0.003	0.035299	2759017, 2773889, 2761450,	667	3	5901	8.84708	1	0.343691	47.4782
GOTERM_BP_ALL	GO:0009893~positive regulation of metabolic process	33	0.033	8.33806e-11	2764714, 2759974, 2775762, 2758903, 2759439, 2764716, 2773905, 2759198, 2759803, 2761455, 2760340, 2764662, 2764793, 2775552, 2759368, 2775545, 2765711, 2759445, 2775132, 2764683, 2773884, 2759115, 2775503, 2758979, 2775501, 2773737, 2773740, 2759883, 2775447, 2764760, 2775324, 2763471, 2759069,	667	83	5901	3.51751	2.39386e-07	1.08812e-08	1.49406e-07
GOTERM_BP_ALL	GO:0009892~negative regulation of metabolic process	21	0.021	4.57806e-05	2764714, 2764749, 2756926, 2758985, 2757729, 2761500, 2759073, 2759558, 2759108, 2773905, 2759114, 2758979, 2761455, 2775739, 2773740, 2763424, 2759778, 2764698, 2768276, 2774891, 2759267,	667	69	5901	2.69259	0.123167	0.00170555	0.0820007
GOTERM_BP_ALL	GO:0007423~sensory organ development	15	0.015	2.41973e-05	2759021, 2775503, 2775434, 2761454, 2759223, 2756711, 2758912, 2764662, 2759883, 2759602, 2775561, 2757651, 2759168, 2758663, 2775552,	667	37	5901	3.58665	0.0671132	0.00095121	0.0433493
GOTERM_BP_ALL	GO:0007420~brain development	14	0.014	1.104e-06	2764714, 2774001, 2759943, 2756713, 2759021, 2758979, 2759223, 2758912, 2764662, 2764698, 2758701, 2773802, 2756727, 2775512,	667	26	5901	4.76381	0.00316455	5.8694e-05	0.00197818
GOTERM_BP_ALL	GO:0009888~tissue development	14	0.014	0.00126371	2764714, 2757729, 2759558, 2759115, 2758919, 2761455, 2775392, 2774028, 2773740, 2759480, 2759602, 2775561, 2756727, 2775544,	667	46	5901	2.69259	0.973495	0.0302978	2.24035
GOTERM_BP_ALL	GO:0009887~organ morphogenesis	33	0.033	1.76668e-11	2764714, 2756712, 2773849, 2756713, 2759732, 2773975, 2759558, 2759021, 2773904, 2761454, 2756711, 2757684, 2775561, 2756727, 2758895, 2775544, 2775552, 2759504, 2773881, 2758927, 2759115, 2775503, 2775434, 2773737, 2759458, 2773742, 2758912, 2760825, 2759883, 2759602, 2757651, 2758663, 2759069,	667	79	5901	3.69561	5.07216e-08	2.98362e-09	3.16565e-08
GOTERM_BP_ALL	GO:0051094~positive regulation of developmental process	7	0.007	0.0059772	2764714, 2759602, 2757729, 2775238, 2775434, 2761419, 2757658,	667	16	5901	3.8706	1	0.0984926	10.1856
GOTERM_BP_ALL	GO:0007417~central nervous system development	18	0.018	2.35124e-08	2764714, 2774001, 2759943, 2756713, 2759021, 2758979, 2773737, 2764584, 2759223, 2758912, 2764662, 2758701, 2764698, 2773802, 2760818, 2756727, 2775544, 2775512,	667	34	5901	4.68375	6.75018e-05	1.98541e-06	4.21309e-05
GOTERM_BP_ALL	GO:0051093~negative regulation of developmental process	7	0.007	0.0309732	2759883, 2759438, 2775783, 2759558, 2775434, 2760818, 2756727,	667	22	5901	2.81498	1	0.322506	43.0942
GOTERM_BP_ALL	GO:0001775~cell activation	10	0.01	0.0109665	2756712, 2764683, 2758936, 2773905, 2773769, 2774024, 2759114, 2761455, 2764667, 2775739,	667	34	5901	2.60208	1	0.154982	17.9293
GOTERM_BP_ALL	GO:0007411~axon guidance	10	0.01	9.13115e-05	2764714, 2774001, 2759602, 2759438, 2759021, 2775434, 2764832, 2775544, 2761419, 2758841,	667	19	5901	4.65636	0.230618	0.00311617	0.163491
GOTERM_BP_ALL	GO:0032535~regulation of cellular component size	8	0.008	0.000643658	2759778, 2761500, 2759073, 2759108, 2759198, 2768276, 2759267, 2765711,	667	15	5901	4.71844	0.842533	0.0181359	1.14709
GOTERM_BP_ALL	GO:0007409~axonogenesis	14	0.014	6.14963e-07	2764714, 2774001, 2759438, 2759021, 2775434, 2764832, 2761419, 2758841, 2759602, 2775238, 2759405, 2758663, 2775544, 2757658,	667	25	5901	4.95436	0.001764	3.46182e-05	0.00110192
GOTERM_BP_ALL	GO:0001764~neuron migration	5	0.005	0.0379627	2774001, 2758701, 2759405, 2760818, 2775365,	667	12	5901	3.68628	1	0.34564	50.017
GOTERM_BP_ALL	GO:0001763~morphogenesis of a branching structure	6	0.006	0.0072481	2764714, 2760825, 2759021, 2761454, 2773742, 2758841,	667	12	5901	4.42354	1	0.114342	12.2211
GOTERM_BP_ALL	GO:0016481~negative regulation of transcription	12	0.012	0.0045845	2763424, 2764714, 2764749, 2756926, 2764698, 2757729, 2759558, 2773905, 2759114, 2758979, 2761455, 2773740,	667	41	5901	2.58939	0.999998	0.0801051	7.90381
GOTERM_BP_ALL	GO:0016477~cell migration	22	0.022	1.08164e-08	2764714, 2758927, 2774001, 2764683, 2759438, 2759021, 2773904, 2775434, 2775365, 2764832, 2759807, 2761419, 2758841, 2759602, 2758701, 2775561, 2759405, 2760818, 2775179, 2775544, 2759722, 2759504,	667	48	5901	4.05491	3.10534e-05	9.41026e-07	1.93815e-05
GOTERM_BP_ALL	GO:0007399~nervous system development	50	0.05	1.59042e-19	2764714, 2759438, 2773904, 2761454, 2764584, 2758707, 2758841, 2755785, 2758701, 2775479, 2764683, 2775434, 2759223, 2761419, 2758912, 2759883, 2759602, 2764698, 2760827, 2773802, 2760818, 2759069, 2758663, 2759974, 2756713, 2759021, 2764832, 2758910, 2756711, 2764662, 2757684, 2758891, 2756727, 2775544, 2773881, 2774001, 2759943, 2757639, 2758985, 2758979, 2759114, 2773737, 2775365, 2773746, 277…	667	108	5901	4.09587	4.56609e-16	6.52299e-17	2.84981e-16
GOTERM_BP_ALL	GO:0051057~positive regulation of small GTPase mediated signal transduction	3	0.003	0.035299	2774001, 2756095, 2759542,	667	3	5901	8.84708	1	0.343691	47.4782
GOTERM_BP_ALL	GO:0046903~secretion	15	0.015	0.00356765	2759502, 2758483, 2759316, 2759558, 2774024, 2759115, 2775434, 2765931, 2773710, 2759208, 2775238, 2757651, 2774920, 2761374, 2758507,	667	57	5901	2.32818	0.999965	0.0648662	6.20341
GOTERM_BP_ALL	GO:0032502~developmental process	163	0.163	1.18237e-29	2759795, 2764579, 2759434, 2759794, 2759793, 2759438, 2773787, 2775463, 2759198, 2759796, 2759802, 2761454, 2761455, 2773780, 2764584, 2758707, 2775704, 2759807, 2758133, 2759778, 2775473, 2758701, 2759182, 2775479, 2759168, 2759790, 2758691, 2761467, 2758927, 2759765, 2775742, 2758919, 2775434, 2759458, 2759223, 2761419, 2775739, 2758912, 2759462, 2770039, 2759480, 2773802, 2759486, 2773797, 277…	667	606	5901	2.37966	3.39459e-26	1.13153e-26	2.11864e-26
GOTERM_BP_ALL	GO:0032501~multicellular organismal process	162	0.162	1.16896e-31	2758719, 2759795, 2759794, 2773787, 2759438, 2775463, 2759198, 2759796, 2759802, 2761454, 2775467, 2761455, 2764584, 2758707, 2775704, 2759188, 2758133, 2775473, 2758701, 2759181, 2759182, 2775479, 2773769, 2759168, 2775208, 2759790, 2758927, 2765537, 2759765, 2758919, 2775434, 2759458, 2759223, 2761419, 2775739, 2758912, 2759462, 2759480, 2773802, 2758936, 2759486, 2758629, 2773798, 2775179, 275…	667	579	5901	2.47535	3.35608e-28	3.35608e-28	2.09461e-28
GOTERM_BP_ALL	GO:0007389~pattern specification process	18	0.018	1.06923e-06	2764714, 2774001, 2759021, 2773975, 2759558, 2761454, 2775365, 2764584, 2759520, 2773742, 2758912, 2764662, 2760825, 2757684, 2775628, 2775179, 2756727, 2758895,	667	42	5901	3.7916	0.00306504	5.79181e-05	0.00191588
GOTERM_BP_ALL	GO:0045321~leukocyte activation	8	0.008	0.0384583	2756712, 2764683, 2773905, 2773769, 2774024, 2759114, 2761455, 2775739,	667	29	5901	2.44057	1	0.347203	50.4763
GOTERM_BP_ALL	GO:0006366~transcription from RNA polymerase II promoter	23	0.023	3.12316e-07	2764714, 2757729, 2758903, 2759558, 2773884, 2773905, 2759115, 2775503, 2759114, 2758979, 2773737, 2775501, 2761455, 2758912, 2773740, 2764662, 2764698, 2764760, 2759984, 2757661, 2773797, 2775552, 2775545,	667	61	5901	3.33578	0.000896258	1.94924e-05	0.000559625
GOTERM_BP_ALL	GO:0016331~morphogenesis of embryonic epithelium	4	0.004	0.0220247	2764714, 2757684, 2758910, 2756711,	667	6	5901	5.89805	1	0.261425	32.9052
GOTERM_BP_ALL	GO:0006357~regulation of transcription from RNA polymerase II promoter	20	0.02	4.23082e-06	2764714, 2757729, 2758903, 2759558, 2773884, 2773905, 2759115, 2775503, 2759114, 2758979, 2773737, 2775501, 2761455, 2758912, 2773740, 2764662, 2764698, 2764760, 2775552, 2775545,	667	55	5901	3.21712	0.0120732	0.000189774	0.00758076
GOTERM_BP_ALL	GO:0030182~neuron differentiation	22	0.022	8.15876e-11	2764714, 2774001, 2758985, 2759438, 2759021, 2773904, 2775434, 2773737, 2775365, 2764832, 2761419, 2758841, 2759883, 2759602, 2775238, 2773802, 2759405, 2760818, 2758663, 2759069, 2775544, 2757658,	667	39	5901	4.99066	2.34238e-07	1.11542e-08	1.46194e-07
GOTERM_BP_ALL	GO:0006355~regulation of transcription, DNA-dependent	113	0.113	1.48935e-06	2759794, 2758716, 2758955, 2759803, 2759802, 2761455, 2758133, 2775473, 2758700, 2758602, 2759182, 2775479, 2759790, 2758691, 2766931, 2759223, 2756744, 2759462, 2758912, 2760019, 2760294, 2759480, 2773802, 2773797, 2758663, 2759974, 2759501, 2759021, 2759493, 2764662, 2759517, 2758540, 2759999, 2759507, 2764667, 2775545, 2759294, 2773884, 2757079, 2775503, 2758979, 2775501, 2759520, 2775779, 275…	667	655	5901	1.52629	0.0042668	7.24708e-05	0.00266867
GOTERM_BP_ALL	GO:0001701~in utero embryonic development	5	0.005	0.0379627	2759480, 2775783, 2759115, 2775367, 2759069,	667	12	5901	3.68628	1	0.34564	50.017
GOTERM_BP_ALL	GO:0006351~transcription, DNA-dependent	114	0.114	1.4371e-06	2759794, 2758716, 2758955, 2759803, 2759802, 2761455, 2758133, 2775473, 2758700, 2758602, 2759182, 2775479, 2759790, 2758691, 2766931, 2759223, 2756744, 2759462, 2758912, 2760019, 2760294, 2759480, 2773802, 2773797, 2758663, 2759974, 2759501, 2759021, 2759493, 2764662, 2759517, 2759984, 2758540, 2759999, 2759507, 2764667, 2775545, 2759294, 2773884, 2757079, 2775503, 2758979, 2775501, 2759520, 277…	667	662	5901	1.52351	0.00411742	7.11341e-05	0.00257505
GOTERM_BP_ALL	GO:0006350~transcription	125	0.125	1.7877e-05	2759795, 2775457, 2759794, 2758716, 2758955, 2759803, 2759802, 2758949, 2761455, 2758133, 2775473, 2758700, 2758602, 2759182, 2775479, 2759790, 2758691, 2759445, 2766931, 2759223, 2756744, 2758912, 2759462, 2760019, 2760294, 2759480, 2775447, 2773802, 2773797, 2758663, 2759974, 2775762, 2759501, 2759021, 2759493, 2764662, 2759517, 2759984, 2758540, 2759999, 2759507, 2775545, 2764667, 2759294, 275…	667	780	5901	1.4178	0.0500304	0.000722631	0.0320282
GOTERM_BP_ALL	GO:0030154~cell differentiation	90	0.09	2.17108e-19	2759434, 2759795, 2764579, 2764714, 2759793, 2757729, 2759438, 2773787, 2759558, 2773904, 2773905, 2761454, 2773780, 2764584, 2758841, 2755785, 2758701, 2775561, 2773888, 2775479, 2759168, 2775552, 2758691, 2759346, 2775742, 2758919, 2775434, 2761419, 2775739, 2758520, 2770039, 2759480, 2759602, 2759883, 2760827, 2773802, 2773923, 2756095, 2759608, 2773797, 2760818, 2758663, 2759069, 2759336, 277…	667	299	5901	2.663	6.23318e-16	7.79148e-17	3.89028e-16
GOTERM_BP_ALL	GO:0016265~death	28	0.028	0.00125165	2764579, 2759434, 2759793, 2759969, 2773780, 2772236, 2763424, 2773888, 2775548, 2775616, 2775544, 2775552, 2758691, 2773881, 2775132, 2759108, 2775742, 2775434, 2756945, 2758520, 2770039, 2759883, 2759602, 2756095, 2759608, 2759542, 2759069, 2773998,	667	131	5901	1.89098	0.972559	0.0305221	2.21918
GOTERM_BP_ALL	GO:0051016~barbed-end actin filament capping	6	0.006	0.00154061	2759778, 2761500, 2759073, 2759108, 2768276, 2759267,	667	9	5901	5.89805	0.988044	0.034521	2.72487
GOTERM_BP_ALL	GO:0009792~embryonic development ending in birth or egg hatching	9	0.009	0.0026326	2764714, 2759480, 2757684, 2775783, 2759115, 2775367, 2759069, 2758910, 2756711,	667	23	5901	3.4619	0.999483	0.0508554	4.61364
GOTERM_BP_ALL	GO:0009790~embryonic development	26	0.026	2.12185e-07	2764714, 2759794, 2759021, 2761454, 2761455, 2758910, 2756711, 2775625, 2757684, 2756727, 2759722, 2775552, 2773885, 2775503, 2759115, 2775367, 2759520, 2773742, 2758912, 2759480, 2760825, 2764698, 2775783, 2775179, 2759069, 2758663,	667	74	5901	3.10843	0.000608996	1.35373e-05	0.000380204
GOTERM_BP_ALL	GO:0001657~ureteric bud development	5	0.005	0.00200099	2760825, 2775434, 2761454, 2756727, 2775552,	667	6	5901	7.37256	0.996819	0.0411063	3.52543
GOTERM_BP_ALL	GO:0001656~metanephros development	5	0.005	0.00425302	2760825, 2775434, 2761454, 2756727, 2775552,	667	7	5901	6.31934	0.999995	0.0754414	7.35273
GOTERM_BP_ALL	GO:0001655~urogenital system development	6	0.006	0.00279669	2764714, 2760825, 2775434, 2761454, 2756727, 2775552,	667	10	5901	5.30825	0.999678	0.0532285	4.89446
GOTERM_BP_ALL	GO:0001654~eye development	9	0.009	0.000392649	2764662, 2759602, 2759883, 2775561, 2757651, 2759168, 2775434, 2759223, 2775552,	667	18	5901	4.42354	0.676163	0.0113244	0.701239
GOTERM_BP_ALL	GO:0006310~DNA recombination	9	0.009	0.0100301	2764683, 2775476, 2759984, 2764702, 2760726, 2774915, 2764736, 2775739, 2774705,	667	28	5901	2.8437	1	0.144099	16.5258
GOTERM_BP_ALL	GO:0001568~blood vessel development	12	0.012	0.00188766	2758927, 2756712, 2759602, 2773849, 2759021, 2775561, 2757651, 2773843, 2761454, 2759458, 2773742, 2759099,	667	37	5901	2.86932	0.995593	0.0393856	3.32895
GOTERM_BP_ALL	GO:0030042~actin filament depolymerization	7	0.007	0.000284529	2759778, 2761500, 2759073, 2759108, 2768276, 2759267, 2765711,	667	10	5901	6.19295	0.558245	0.00865383	0.508611
GOTERM_BP_ALL	GO:0045165~cell fate commitment	14	0.014	1.91125e-06	2764714, 2759974, 2774003, 2758903, 2775503, 2773737, 2761454, 2773740, 2764662, 2759602, 2775783, 2773802, 2760818, 2758895,	667	27	5901	4.58737	0.00547218	8.99502e-05	0.00342464
GOTERM_BP_ALL	GO:0030036~actin cytoskeleton organization and biogenesis	14	0.014	0.0015705	2761500, 2759073, 2759198, 2759108, 2759778, 2774987, 2775783, 2756095, 2768276, 2775415, 2759542, 2759267, 2765711, 2770070,	667	47	5901	2.6353	0.989029	0.0349073	2.77704
GOTERM_BP_ALL	GO:0030030~cell projection organization and biogenesis	20	0.02	4.50416e-08	2764714, 2774001, 2758985, 2759438, 2759021, 2773904, 2775434, 2764832, 2759807, 2761419, 2758841, 2759778, 2759602, 2775238, 2759919, 2759405, 2758663, 2775544, 2757658, 2759504,	667	43	5901	4.11492	0.000129306	3.31575e-06	8.07082e-05
GOTERM_BP_ALL	GO:0030029~actin filament-based process	14	0.014	0.0023701	2761500, 2759073, 2759198, 2759108, 2759778, 2774987, 2775783, 2756095, 2768276, 2775415, 2759542, 2759267, 2765711, 2770070,	667	49	5901	2.52774	0.9989	0.0474967	4.1628
GOTERM_BP_ALL	GO:0030001~metal ion transport	31	0.031	0.000914397	2768364, 2773852, 2758617, 2773705, 2775397, 2764653, 2767757, 2773777, 2759191, 2773710, 2775747, 2759515, 2764794, 2759181, 2759168, 2775210, 2775482, 2775208, 2759643, 2774674, 2758926, 2775730, 2759589, 2758748, 2759411, 2775368, 2757641, 2760764, 2764689, 2775786, 2755746,	667	148	5901	1.8531	0.927664	0.0229747	1.62586
GOTERM_BP_ALL	GO:0001505~regulation of neurotransmitter levels	7	0.007	0.0059772	2759602, 2759974, 2775238, 2757651, 2775434, 2760803, 2773710,	667	16	5901	3.8706	1	0.0984926	10.1856
GOTERM_BP_ALL	GO:0001501~skeletal development	10	0.01	0.0133271	2764714, 2759602, 2759168, 2759114, 2758919, 2756727, 2774028, 2759520, 2775392, 2773740,	667	35	5901	2.52774	1	0.180084	21.3693
GOTERM_BP_ALL	GO:0022610~biological adhesion	55	0.055	4.68265e-07	2775216, 2759079, 2759439, 2773904, 2764705, 2758492, 2759807, 2758945, 2775471, 2758604, 2764728, 2759919, 2774989, 2759443, 2774896, 2758927, 2756740, 2759469, 2770148, 2761419, 2758629, 2774891, 2759477, 2760823, 2760838, 2756712, 2773699, 2758900, 2758150, 2773843, 2775295, 2759252, 2775770, 2759146, 2758910, 2764832, 2756711, 2759362, 2775415, 2773961, 2759722, 2759504, 2763649, 2774001, 275…	667	243	5901	2.00242	0.00134349	2.80077e-05	0.000839062
GOTERM_BP_ALL	GO:0050900~leukocyte migration	3	0.003	0.035299	2759602, 2764683, 2759504,	667	3	5901	8.84708	1	0.343691	47.4782
GOTERM_BP_ALL	GO:0007275~multicellular organismal development	131	0.131	2.81121e-26	2759795, 2759794, 2773787, 2759438, 2775463, 2759796, 2759198, 2759802, 2761454, 2761455, 2764584, 2758707, 2775704, 2758133, 2775473, 2758701, 2759182, 2775479, 2759168, 2759790, 2758927, 2759765, 2758919, 2775434, 2759458, 2759223, 2761419, 2775739, 2758912, 2759462, 2759480, 2773802, 2759486, 2775179, 2758663, 2759974, 2773849, 2759732, 2759021, 2773843, 2775773, 2764662, 2764663, 2759515, 275…	667	457	5901	2.53603	8.07098e-23	1.6142e-23	5.03729e-23
GOTERM_BP_ALL	GO:0050896~response to stimulus	75	0.075	0.000973897	2758719, 2759434, 2759793, 2757729, 2773787, 2758846, 2758495, 2775467, 2761455, 2773780, 2759188, 2758705, 2758604, 2759181, 2773769, 2773888, 2758964, 2755779, 2764720, 2761465, 2758691, 2764726, 2758926, 2759346, 2775612, 2764683, 2760442, 2759589, 2775434, 2759770, 2775739, 2760294, 2759480, 2758502, 2759602, 2759484, 2756095, 2758936, 2775324, 2764702, 2759341, 2756712, 2755743, 2773852, 275…	667	464	5901	1.43002	0.939033	0.0242401	1.73078
GOTERM_BP_ALL	GO:0007268~synaptic transmission	12	0.012	0.000252504	2759602, 2759974, 2773849, 2775238, 2757651, 2756095, 2773769, 2775434, 2758752, 2760803, 2759542, 2773710,	667	30	5901	3.53883	0.51569	0.00802352	0.451486
GOTERM_BP_ALL	GO:0007267~cell-cell signaling	20	0.02	3.08995e-06	2764714, 2759502, 2773849, 2759974, 2764683, 2759558, 2759115, 2775434, 2761454, 2760803, 2773710, 2760825, 2759602, 2775238, 2756095, 2757651, 2773769, 2758752, 2759542, 2758895,	667	54	5901	3.27669	0.00883203	0.000140804	0.00553661
GOTERM_BP_ALL	GO:0022414~reproductive process	9	0.009	0.0188004	2759558, 2761039, 2773904, 2759115, 2775367, 2759336, 2764649, 2775622, 2773740,	667	31	5901	2.56851	1	0.236431	28.8289
GOTERM_BP_ALL	GO:0045075~regulation of interleukin-12 biosynthetic process	3	0.003	0.035299	2775132, 2756926, 2764683,	667	3	5901	8.84708	1	0.343691	47.4782
GOTERM_BP_ALL	GO:0050877~neurological system process	27	0.027	2.28676e-06	2758719, 2759974, 2773849, 2773852, 2775467, 2759188, 2773710, 2759181, 2773769, 2773827, 2758752, 2755779, 2759508, 2759239, 2764787, 2764683, 2775612, 2759589, 2758748, 2775503, 2775434, 2760803, 2759602, 2775238, 2756095, 2757651, 2759542,	667	88	5901	2.71444	0.00654378	0.000105886	0.00409747
GOTERM_BP_ALL	GO:0016070~RNA metabolic process	124	0.124	0.000182524	2759794, 2758716, 2758955, 2759803, 2759802, 2761455, 2758133, 2775473, 2758700, 2758602, 2759182, 2775479, 2759790, 2758691, 2766931, 2759223, 2756744, 2759462, 2758912, 2760019, 2760294, 2759480, 2773802, 2758628, 2773797, 2758663, 2759974, 2761378, 2759501, 2759021, 2759493, 2764662, 2759517, 2759984, 2758540, 2759999, 2758535, 2759507, 2775545, 2764667, 2759294, 2775248, 2757079, 2773884, 277…	667	812	5901	1.35103	0.407896	0.00593768	0.326552
GOTERM_BP_ALL	GO:0022402~cell cycle process	25	0.025	0.0030906	2760718, 2759732, 2758716, 2758955, 2761454, 2773981, 2763424, 2774687, 2775561, 2759239, 2759507, 2761328, 2758895, 2759445, 2761467, 2759346, 2764749, 2759415, 2760251, 2759114, 2774028, 2758808, 2759602, 2775783, 2759484,	667	119	5901	1.85863	0.999862	0.0575248	5.39548
GOTERM_BP_ALL	GO:0000904~cellular morphogenesis during differentiation	16	0.016	8.96405e-08	2764714, 2774001, 2759438, 2759021, 2775434, 2764832, 2761419, 2758841, 2759602, 2775238, 2775561, 2757651, 2759405, 2758663, 2775544, 2757658,	667	29	5901	4.88115	0.000257325	5.98505e-06	0.000160623
GOTERM_BP_ALL	GO:0009653~anatomical structure morphogenesis	65	0.065	6.88548e-18	2764714, 2759794, 2759793, 2757729, 2759438, 2759558, 2773904, 2761454, 2761455, 2759807, 2758841, 2759778, 2758701, 2759919, 2775561, 2775552, 2758927, 2764683, 2775434, 2759458, 2761419, 2758912, 2759480, 2760825, 2759883, 2759602, 2764698, 2759486, 2773797, 2775179, 2773935, 2758663, 2759069, 2759336, 2758507, 2756712, 2773849, 2756713, 2759732, 2759021, 2773975, 2758910, 2764832, 2756711, 277…	667	184	5901	3.12533	1.97682e-14	1.97682e-15	1.23378e-14
GOTERM_BP_ALL	GO:0022008~neurogenesis	25	0.025	4.9874e-11	2764714, 2759438, 2759021, 2773904, 2761454, 2764832, 2758841, 2758701, 2775544, 2773881, 2774001, 2758985, 2775434, 2773737, 2775365, 2761419, 2759883, 2759602, 2775238, 2773802, 2760818, 2759405, 2759069, 2758663, 2757658,	667	49	5901	4.51381	1.43188e-07	7.9549e-09	8.93672e-08
GOTERM_BP_ALL	GO:0045055~regulated secretory pathway	5	0.005	0.0127201	2775238, 2757651, 2774024, 2775434, 2773710,	667	9	5901	4.91504	1	0.175046	20.498
GOTERM_BP_ALL	GO:0000902~cell morphogenesis	31	0.031	2.85103e-09	2764714, 2759793, 2759438, 2759021, 2773904, 2758910, 2759807, 2764832, 2758841, 2759778, 2758701, 2759919, 2775561, 2775544, 2759504, 2774001, 2758985, 2764683, 2757639, 2775434, 2773742, 2761419, 2775239, 2759602, 2775238, 2757651, 2773935, 2759405, 2758663, 2773996, 2757658,	667	84	5901	3.26499	8.18527e-06	2.72843e-07	5.10864e-06
GOTERM_BP_ALL	GO:0046649~lymphocyte activation	8	0.008	0.0384583	2756712, 2764683, 2773905, 2773769, 2774024, 2759114, 2761455, 2775739,	667	29	5901	2.44057	1	0.347203	50.4763
GOTERM_BP_ALL	GO:0042127~regulation of cell proliferation	22	0.022	3.83515e-07	2758926, 2764714, 2756712, 2759114, 2775434, 2775367, 2773737, 2761455, 2759520, 2761449, 2775739, 2773740, 2763424, 2759480, 2759883, 2759602, 2756095, 2775179, 2759542, 2758691, 2759368, 2761467,	667	57	5901	3.41466	0.00110047	2.34268e-05	0.000687202
GOTERM_BP_ALL	GO:0016043~cellular component organization and biogenesis	108	0.108	5.37164e-07	2759795, 2775457, 2759793, 2758716, 2759438, 2759198, 2773780, 2759807, 2759778, 2760534, 2758701, 2757887, 2775479, 2759168, 2758691, 2761467, 2775434, 2759770, 2775739, 2761419, 2758639, 2759208, 2773797, 2758663, 2758777, 2759969, 2759021, 2759728, 2759984, 2759239, 2775544, 2758535, 2759232, 2764667, 2765711, 2759504, 2759030, 2775255, 2758985, 2759697, 2775248, 2775251, 2774024, 2760251, 277…	667	606	5901	1.57671	0.00154101	3.08435e-05	0.000962518
GOTERM_BP_ALL	GO:0045026~plasma membrane fusion	3	0.003	0.035299	2759795, 2761039, 2759168,	667	3	5901	8.84708	1	0.343691	47.4782
GOTERM_BP_ALL	GO:0009628~response to abiotic stimulus	10	0.01	0.0133271	2774687, 2756095, 2759108, 2764702, 2775503, 2775467, 2759542, 2775544, 2758691, 2773759,	667	35	5901	2.52774	1	0.180084	21.3693
GOTERM_BP_ALL	GO:0042107~cytokine metabolic process	6	0.006	0.0151282	2775132, 2756712, 2759974, 2756926, 2764683, 2759069,	667	14	5901	3.7916	1	0.198312	23.902
GOTERM_BP_ALL	GO:0021915~neural tube development	4	0.004	0.0220247	2764714, 2757684, 2758910, 2756711,	667	6	5901	5.89805	1	0.261425	32.9052
GOTERM_BP_ALL	GO:0050808~synapse organization and biogenesis	4	0.004	0.0353535	2775251, 2775479, 2759168, 2764832,	667	7	5901	5.05547	1	0.33425	47.5314
GOTERM_BP_ALL	GO:0006139~nucleobase, nucleoside, nucleotide and nucleic acid metabolic process	179	0.179	0.000252962	2775457, 2759795, 2759794, 2758716, 2758955, 2759796, 2759803, 2758949, 2759802, 2761455, 2758133, 2775473, 2760534, 2758700, 2775476, 2758602, 2759182, 2760054, 2775479, 2759790, 2758691, 2759445, 2759788, 2766931, 2759770, 2759223, 2756744, 2775739, 2758912, 2759462, 2760019, 2760294, 2759480, 2759484, 2775447, 2773802, 2758628, 2773797, 2758663, 2758777, 2761378, 2759974, 2775762, 2759501, 275…	667	1259	5901	1.25784	0.516327	0.00795007	0.452304
GOTERM_BP_ALL	GO:0042090~interleukin-12 biosynthetic process	3	0.003	0.035299	2775132, 2756926, 2764683,	667	3	5901	8.84708	1	0.343691	47.4782
GOTERM_BP_ALL	GO:0050804~regulation of synaptic transmission	3	0.003	0.035299	2756095, 2758752, 2759542,	667	3	5901	8.84708	1	0.343691	47.4782
GOTERM_BP_ALL	GO:0042089~cytokine biosynthetic process	6	0.006	0.0151282	2775132, 2756712, 2759974, 2756926, 2764683, 2759069,	667	14	5901	3.7916	1	0.198312	23.902
GOTERM_BP_ALL	GO:0065008~regulation of biological quality	36	0.036	8.27673e-05	2764579, 2759793, 2759073, 2759198, 2759488, 2773710, 2759778, 2775353, 2772849, 2759515, 2775561, 2764794, 2773769, 2774920, 2775208, 2765711, 2759640, 2758926, 2764683, 2757639, 2761500, 2759108, 2759115, 2775434, 2773742, 2775239, 2759602, 2759954, 2756095, 2758936, 2759486, 2768276, 2773935, 2759542, 2759267, 2773996,	667	161	5901	1.97823	0.211509	0.00285898	0.148204
GOTERM_BP_ALL	GO:0065007~biological regulation	222	0.222	9.17616e-13	2775457, 2759434, 2759438, 2759439, 2758955, 2758949, 2761454, 2773780, 2761455, 2758133, 2761449, 2775473, 2758602, 2775479, 2773769, 2773766, 2759445, 2761467, 2758926, 2775434, 2758919, 2761419, 2759462, 2758912, 2760019, 2759480, 2770039, 2775447, 2773802, 2759486, 2758936, 2773797, 2773798, 2774891, 2773794, 2759502, 2759974, 2759501, 2759021, 2759493, 2759488, 2759517, 2759034, 2759515, 275…	667	1298	5901	1.51314	2.63443e-09	1.88173e-10	1.64421e-09
GOTERM_BP_ALL	GO:0044275~cellular carbohydrate catabolic process	10	0.01	0.0413377	2772773, 2759776, 2759247, 2759547, 2760054, 2759102, 2760802, 2759222, 2773996, 2758878,	667	42	5901	2.10645	1	0.365966	53.0675
GOTERM_BP_ALL	GO:0050794~regulation of cellular process	195	0.195	6.1669e-11	2775457, 2759434, 2759439, 2758955, 2758949, 2761454, 2773780, 2761455, 2758133, 2761449, 2775473, 2758602, 2775479, 2759445, 2761467, 2758926, 2775434, 2759462, 2758912, 2760019, 2759480, 2770039, 2775447, 2773802, 2773797, 2774891, 2773794, 2759974, 2759501, 2759021, 2759493, 2759517, 2759515, 2758540, 2775548, 2759999, 2775544, 2759507, 2775545, 2765711, 2773881, 2758985, 2773884, 2757079, 277…	667	1142	5901	1.51067	1.77052e-07	9.31851e-09	1.10502e-07
GOTERM_BP_ALL	GO:0050793~regulation of developmental process	18	0.018	3.09548e-05	2764714, 2757729, 2759438, 2759558, 2775434, 2761419, 2764663, 2759480, 2759883, 2759602, 2758701, 2775238, 2775783, 2760818, 2759336, 2756727, 2759722, 2757658,	667	52	5901	3.06245	0.0850378	0.00120026	0.0554521
GOTERM_BP_ALL	GO:0050789~regulation of biological process	210	0.21	2.40426e-13	2775457, 2759434, 2759438, 2759439, 2758955, 2758949, 2761454, 2773780, 2761455, 2758133, 2761449, 2775473, 2758602, 2775479, 2759445, 2761467, 2758926, 2775434, 2758919, 2761419, 2759462, 2758912, 2760019, 2759480, 2770039, 2775447, 2773802, 2773797, 2773798, 2774891, 2773794, 2759502, 2759974, 2759501, 2759021, 2759493, 2759517, 2759515, 2758540, 2775548, 2759999, 2775544, 2759507, 2775545, 276…	667	1192	5901	1.55863	6.90402e-10	5.75334e-11	4.309e-10
GOTERM_BP_ALL	GO:0007178~transmembrane receptor protein serine/threonine kinase signaling pathway	10	0.01	0.0071995	2775779, 2760825, 2759558, 2773975, 2764793, 2775179, 2761455, 2756727, 2760340, 2773794,	667	32	5901	2.76471	1	0.114243	12.144
GOTERM_BP_ALL	GO:0060173~limb development	8	0.008	0.00158824	2760825, 2759794, 2775625, 2757684, 2764698, 2759115, 2758663, 2759520,	667	17	5901	4.16333	0.989574	0.0344946	2.80799
GOTERM_BP_ALL	GO:0007169~transmembrane receptor protein tyrosine kinase signaling pathway	18	0.018	1.72704e-05	2773881, 2775794, 2773906, 2759969, 2764655, 2761454, 2756705, 2758841, 2759706, 2759176, 2759007, 2755755, 2757651, 2775479, 2775616, 2763227, 2773935, 2774914,	667	50	5901	3.18495	0.0483744	0.000708086	0.0309415
GOTERM_BP_ALL	GO:0007167~enzyme linked receptor protein signaling pathway	28	0.028	1.26727e-07	2773906, 2759969, 2773975, 2759558, 2764655, 2761454, 2756705, 2761455, 2760340, 2758841, 2759176, 2764793, 2775479, 2775616, 2763227, 2756727, 2774914, 2775794, 2773881, 2759706, 2775779, 2760825, 2759007, 2755755, 2757651, 2775179, 2773935, 2773794,	667	82	5901	3.02095	0.000363768	8.26892e-06	0.000227077
GOTERM_BP_ALL	GO:0007166~cell surface receptor linked signal transduction	87	0.087	0.0156542	2758719, 2764714, 2758839, 2755802, 2773906, 2758714, 2759317, 2759558, 2775463, 2759796, 2761454, 2775467, 2761455, 2760525, 2775704, 2759188, 2773912, 2758841, 2759176, 2760792, 2773888, 2775479, 2759443, 2759442, 2763227, 2759784, 2755779, 2759174, 2758592, 2775612, 2775194, 2758808, 2759895, 2760825, 2758639, 2759335, 2773923, 2773935, 2775179, 2760695, 2758793, 2773794, 2759376, 2775400, 277…	667	613	5901	1.25562	1	0.201776	24.6269
GOTERM_BP_ALL	GO:0050772~positive regulation of axonogenesis	3	0.003	0.035299	2775238, 2761419, 2757658,	667	3	5901	8.84708	1	0.343691	47.4782
GOTERM_BP_ALL	GO:0050770~regulation of axonogenesis	4	0.004	0.0220247	2775238, 2759438, 2761419, 2757658,	667	6	5901	5.89805	1	0.261425	32.9052
GOTERM_BP_ALL	GO:0042035~regulation of cytokine biosynthetic process	5	0.005	0.0379627	2775132, 2759974, 2756926, 2764683, 2759069,	667	12	5901	3.68628	1	0.34564	50.017
GOTERM_BP_ALL	GO:0050767~regulation of neurogenesis	5	0.005	0.00775143	2775238, 2759438, 2775434, 2761419, 2757658,	667	8	5901	5.52942	1	0.11985	13.0151
GOTERM_BP_ALL	GO:0044249~cellular biosynthetic process	59	0.059	0.0316186	2756926, 2758481, 2759796, 2760161, 2759567, 2761450, 2760792, 2773889, 2773888, 2758692, 2765288, 2773762, 2774740, 2759047, 2761412, 2764683, 2760547, 2760803, 2775322, 2755819, 2759602, 2758785, 2775447, 2759749, 2759339, 2773797, 2758798, 2759069, 2775449, 2759343, 2758627, 2759017, 2759974, 2759384, 2775636, 2760331, 2758536, 2764794, 2775617, 2758049, 2775408, 2773730, 2760379, 2775132, 277…	667	406	5901	1.28566	1	0.325782	43.7696
GOTERM_BP_ALL	GO:0007155~cell adhesion	55	0.055	4.68265e-07	2775216, 2759079, 2759439, 2773904, 2764705, 2758492, 2759807, 2758945, 2775471, 2758604, 2764728, 2759919, 2774989, 2759443, 2774896, 2758927, 2756740, 2759469, 2770148, 2761419, 2758629, 2774891, 2759477, 2760823, 2760838, 2756712, 2773699, 2758900, 2758150, 2773843, 2775295, 2759252, 2775770, 2759146, 2758910, 2764832, 2756711, 2759362, 2775415, 2773961, 2759722, 2759504, 2763649, 2774001, 275…	667	243	5901	2.00242	0.00134349	2.80077e-05	0.000839062
GOTERM_BP_ALL	GO:0044238~primary metabolic process	366	0.366	0.00715428	2775457, 2759434, 2758958, 2759439, 2758955, 2775465, 2758949, 2775467, 2761455, 2760525, 2758133, 2761450, 2758947, 2761461, 2775473, 2760534, 2758974, 2775476, 2758602, 2760054, 2775479, 2760916, 2758597, 2765288, 2773762, 2760926, 2759445, 2759444, 2761412, 2775431, 2760547, 2773812, 2758912, 2759462, 2760019, 2759480, 2758938, 2759484, 2775447, 2773802, 2758936, 2773797, 2758628, 2774891, 277…	667	2966	5901	1.09172	1	0.114829	12.0723
GOTERM_BP_ALL	GO:0044237~cellular metabolic process	367	0.367	0.00254663	2775457, 2759434, 2758958, 2759439, 2758955, 2775465, 2758949, 2775467, 2761455, 2760525, 2758133, 2761450, 2758947, 2761461, 2775473, 2760534, 2758974, 2775476, 2758602, 2760054, 2775479, 2760916, 2758597, 2765288, 2773762, 2760926, 2759445, 2759444, 2761412, 2775431, 2760547, 2758912, 2759462, 2760019, 2759480, 2758938, 2759484, 2775447, 2773802, 2758936, 2773797, 2758628, 2774891, 2775449, 275…	667	2937	5901	1.10551	0.999338	0.0499053	4.46621
GOTERM_BP_ALL	GO:0006066~alcohol metabolic process	17	0.017	0.0322947	2772773, 2759974, 2759115, 2775465, 2760802, 2759222, 2758878, 2759244, 2759776, 2759602, 2759247, 2759547, 2760054, 2759102, 2758597, 2759232, 2773996,	667	87	5901	1.72874	1	0.330387	44.4688
GOTERM_BP_ALL	GO:0021700~developmental maturation	7	0.007	0.0309732	2759795, 2759602, 2775783, 2758903, 2773802, 2759168, 2759099,	667	22	5901	2.81498	1	0.322506	43.0942
GOTERM_BP_ALL	GO:0060047~heart contraction	4	0.004	0.0353535	2759602, 2759515, 2775208, 2773710,	667	7	5901	5.05547	1	0.33425	47.5314
GOTERM_BP_ALL	GO:0040008~regulation of growth	10	0.01	0.0191468	2763424, 2759602, 2775239, 2757639, 2757684, 2764683, 2775479, 2758979, 2773935, 2773742,	667	37	5901	2.3911	1	0.239224	29.2777
GOTERM_BP_ALL	GO:0040007~growth	19	0.019	0.000255764	2764714, 2759793, 2757639, 2757729, 2764683, 2775370, 2758979, 2773742, 2759804, 2763424, 2759602, 2775239, 2759883, 2757684, 2764793, 2775479, 2773935, 2773996, 2773726,	667	66	5901	2.54689	0.520203	0.00795074	0.457302
GOTERM_BP_ALL	GO:0043583~ear development	7	0.007	0.0195434	2759021, 2775503, 2775434, 2761454, 2758663, 2756711, 2758912,	667	20	5901	3.09648	1	0.239472	29.7884
GOTERM_BP_ALL	GO:0035295~tube development	10	0.01	0.00573492	2764714, 2760825, 2757684, 2759021, 2775561, 2759486, 2761454, 2758910, 2756711, 2773742,	667	31	5901	2.8539	1	0.0963406	9.79249
GOTERM_BP_ALL	GO:0006007~glucose catabolic process	10	0.01	0.0266145	2772773, 2759776, 2759247, 2759547, 2760054, 2759102, 2760802, 2759222, 2773996, 2758878,	667	39	5901	2.26848	1	0.292302	38.3289
GOTERM_BP_ALL	GO:0031644~regulation of neurological process	4	0.004	0.00524466	2764683, 2756095, 2758752, 2759542,	667	4	5901	8.84708	1	0.0889811	8.99213
GOTERM_BP_ALL	GO:0007049~cell cycle	28	0.028	0.00817368	2775457, 2760718, 2759732, 2758716, 2758955, 2761454, 2773981, 2763424, 2774687, 2775561, 2758764, 2759239, 2758895, 2759507, 2761328, 2759445, 2761467, 2759346, 2764749, 2759415, 2760251, 2759114, 2758808, 2774028, 2759602, 2775783, 2759484, 2757660,	667	149	5901	1.66254	1	0.124644	13.676
GOTERM_BP_ALL	GO:0043523~regulation of neuron apoptosis	4	0.004	0.0353535	2759602, 2756095, 2775434, 2759542,	667	7	5901	5.05547	1	0.33425	47.5314
GOTERM_BP_ALL	GO:0046365~monosaccharide catabolic process	10	0.01	0.0266145	2772773, 2759776, 2759247, 2759547, 2760054, 2759102, 2760802, 2759222, 2773996, 2758878,	667	39	5901	2.26848	1	0.292302	38.3289
GOTERM_BP_ALL	GO:0035239~tube morphogenesis	9	0.009	0.00190198	2764714, 2760825, 2757684, 2759021, 2759486, 2761454, 2758910, 2756711, 2773742,	667	22	5901	3.61926	0.995771	0.0393927	3.3538
GOTERM_BP_ALL	GO:0000122~negative regulation of transcription from RNA polymerase II promoter	7	0.007	0.00837118	2764714, 2764698, 2757729, 2759558, 2773905, 2759114, 2761455,	667	17	5901	3.64291	1	0.124834	13.9835
GOTERM_BP_ALL	GO:0007010~cytoskeleton organization and biogenesis	27	0.027	0.00239521	2759073, 2759969, 2760713, 2759198, 2757679, 2773981, 2759778, 2774987, 2757887, 2773721, 2775415, 2759239, 2773899, 2765711, 2770070, 2757636, 2775255, 2758985, 2761500, 2759108, 2760251, 2775783, 2756095, 2768276, 2759542, 2759267, 2755812,	667	130	5901	1.83747	0.998977	0.0473285	4.20601
GOTERM_BP_ALL	GO:0048878~chemical homeostasis	10	0.01	0.0310303	2758926, 2764579, 2772849, 2759515, 2764794, 2774920, 2773769, 2759115, 2775208, 2759640,	667	40	5901	2.21177	1	0.321866	43.1542
GOTERM_BP_ALL	GO:0048869~cellular developmental process	90	0.09	2.17108e-19	2759434, 2759795, 2764579, 2764714, 2759793, 2757729, 2759438, 2773787, 2759558, 2773904, 2773905, 2761454, 2773780, 2764584, 2758841, 2755785, 2758701, 2775561, 2773888, 2775479, 2759168, 2775552, 2758691, 2759346, 2775742, 2758919, 2775434, 2761419, 2775739, 2758520, 2770039, 2759480, 2759602, 2759883, 2760827, 2773802, 2773923, 2756095, 2759608, 2773797, 2760818, 2758663, 2759069, 2759336, 277…	667	299	5901	2.663	6.23318e-16	7.79148e-17	3.89028e-16
GOTERM_BP_ALL	GO:0048858~cell projection morphogenesis	20	0.02	4.50416e-08	2764714, 2774001, 2758985, 2759438, 2759021, 2773904, 2775434, 2764832, 2759807, 2761419, 2758841, 2759778, 2759602, 2775238, 2759919, 2759405, 2758663, 2775544, 2757658, 2759504,	667	43	5901	4.11492	0.000129306	3.31575e-06	8.07082e-05
GOTERM_BP_ALL	GO:0006996~organelle organization and biogenesis	49	0.049	0.00389599	2775457, 2760652, 2758716, 2759073, 2759198, 2759778, 2774987, 2760534, 2757887, 2759168, 2773899, 2758691, 2761467, 2775739, 2759208, 2756095, 2768276, 2755812, 2760989, 2758777, 2773698, 2759969, 2760713, 2759728, 2757679, 2773981, 2773721, 2775415, 2759239, 2758535, 2765711, 2759030, 2770070, 2757636, 2775132, 2775255, 2758985, 2761500, 2759108, 2760251, 2759115, 2775367, 2759114, 2775126, 277…	667	291	5901	1.48971	0.999986	0.0701893	6.75568
GOTERM_BP_ALL	GO:0003015~heart process	4	0.004	0.0353535	2759602, 2759515, 2775208, 2773710,	667	7	5901	5.05547	1	0.33425	47.5314
GOTERM_BP_ALL	GO:0048856~anatomical structure development	107	0.107	5.3898e-30	2759795, 2759794, 2759793, 2773787, 2759438, 2761454, 2764584, 2761455, 2759807, 2758707, 2759778, 2758701, 2775479, 2759168, 2758927, 2775434, 2758919, 2759458, 2759223, 2775739, 2761419, 2758912, 2759480, 2773802, 2759486, 2773797, 2775179, 2758663, 2759974, 2773849, 2759732, 2759021, 2773843, 2764662, 2759515, 2775544, 2764667, 2759504, 2773881, 2759943, 2758985, 2773884, 2775251, 2775503, 275…	667	300	5901	3.15546	1.54741e-26	7.73706e-27	9.65777e-27
GOTERM_BP_ALL	GO:0003013~circulatory system process	6	0.006	0.0272912	2759602, 2759515, 2775561, 2759486, 2775208, 2773710,	667	16	5901	3.31765	1	0.296378	39.0927
GOTERM_BP_ALL	GO:0003012~muscle system process	7	0.007	0.00837118	2765537, 2759919, 2759168, 2758629, 2758476, 2775208, 2755760,	667	17	5901	3.64291	1	0.124834	13.9835
GOTERM_BP_ALL	GO:0003008~system process	38	0.038	2.05434e-09	2758719, 2759974, 2773849, 2773852, 2775467, 2759188, 2773710, 2759919, 2759515, 2759181, 2775561, 2774920, 2773769, 2759168, 2773827, 2758752, 2758476, 2759239, 2755779, 2775208, 2759508, 2764787, 2775612, 2764683, 2765537, 2759589, 2758748, 2775503, 2775434, 2760803, 2755760, 2759602, 2775238, 2756095, 2757651, 2759486, 2758629, 2759542,	667	117	5901	2.87341	5.898e-06	2.10643e-07	3.68109e-06
GOTERM_BP_ALL	GO:0006986~response to unfolded protein	8	0.008	0.00841987	2759346, 2759434, 2755743, 2758502, 2764683, 2759545, 2760442, 2759108,	667	22	5901	3.21712	1	0.124232	14.0591
GOTERM_BP_ALL	GO:0006984~ER-nuclear signaling pathway	4	0.004	0.0220247	2759346, 2759434, 2764683, 2775208,	667	6	5901	5.89805	1	0.261425	32.9052
GOTERM_BP_ALL	GO:0003002~regionalization	11	0.011	0.000615919	2764714, 2764662, 2760825, 2774001, 2757684, 2761454, 2775179, 2764584, 2775365, 2758895, 2758912,	667	28	5901	3.47564	0.829471	0.0175329	1.09791
GOTERM_BP_ALL	GO:0003001~generation of a signal involved in cell-cell signaling	7	0.007	0.00172374	2759502, 2775238, 2759558, 2757651, 2759115, 2775434, 2773710,	667	13	5901	4.76381	0.992939	0.0365567	3.04408
GOTERM_BP_ALL	GO:0000074~regulation of progression through cell cycle	16	0.016	0.020938	2759346, 2759415, 2759732, 2758716, 2758955, 2759114, 2761454, 2758808, 2774028, 2763424, 2759602, 2775783, 2775561, 2758895, 2759507, 2759445,	667	76	5901	1.86254	1	0.252242	31.5566
GOTERM_BP_ALL	GO:0048839~inner ear development	7	0.007	0.0195434	2759021, 2775503, 2775434, 2761454, 2758663, 2756711, 2758912,	667	20	5901	3.09648	1	0.239472	29.7884
GOTERM_BP_ALL	GO:0015698~inorganic anion transport	18	0.018	0.0459292	2758839, 2775216, 2759839, 2755769, 2758989, 2764705, 2758945, 2775706, 2760764, 2764831, 2775355, 2761485, 2775782, 2774989, 2761486, 2755753, 2759442, 2773862,	667	98	5901	1.62497	1	0.394566	56.9361
GOTERM_BP_ALL	GO:0048812~neurite morphogenesis	14	0.014	1.104e-06	2764714, 2774001, 2759438, 2759021, 2775434, 2764832, 2761419, 2758841, 2759602, 2775238, 2759405, 2758663, 2775544, 2757658,	667	26	5901	4.76381	0.00316455	5.8694e-05	0.00197818
GOTERM_BP_ALL	GO:0019748~secondary metabolic process	7	0.007	0.0309732	2759017, 2758851, 2773889, 2759115, 2775503, 2773759, 2761450,	667	22	5901	2.81498	1	0.322506	43.0942
GOTERM_BP_ALL	GO:0006950~response to stress	39	0.039	0.000264724	2759434, 2755743, 2759793, 2757729, 2773787, 2759728, 2773780, 2759014, 2774687, 2758604, 2760471, 2773888, 2760726, 2774916, 2774915, 2759346, 2774001, 2764683, 2760442, 2758871, 2759108, 2759115, 2759114, 2775364, 2759770, 2764736, 2775739, 2760294, 2758502, 2759602, 2759545, 2764826, 2759484, 2758936, 2775324, 2764702, 2759406, 2773755, 2774705,	667	190	5901	1.81598	0.532392	0.00814007	0.473288
GOTERM_BP_ALL	GO:0046164~alcohol catabolic process	10	0.01	0.0359313	2772773, 2759776, 2759247, 2759547, 2760054, 2759102, 2760802, 2759222, 2773996, 2758878,	667	41	5901	2.15782	1	0.334489	48.0916
GOTERM_BP_ALL	GO:0000003~reproduction	12	0.012	0.0212392	2755743, 2756713, 2759558, 2761039, 2773904, 2759115, 2775367, 2773797, 2759336, 2764649, 2775622, 2773740,	667	50	5901	2.1233	1	0.25435	31.933
GOTERM_BP_ALL	GO:0006936~muscle contraction	7	0.007	0.00837118	2765537, 2759919, 2759168, 2758629, 2758476, 2775208, 2755760,	667	17	5901	3.64291	1	0.124834	13.9835
GOTERM_BP_ALL	GO:0015674~di-, tri-valent inorganic cation transport	16	0.016	6.72012e-06	2758926, 2759589, 2758748, 2759411, 2775368, 2773705, 2775397, 2759191, 2773710, 2759515, 2764794, 2759181, 2759168, 2775482, 2775208, 2774674,	667	38	5901	3.72508	0.0191086	0.000292283	0.0120408
GOTERM_BP_ALL	GO:0046148~pigment biosynthetic process	7	0.007	0.0150837	2759017, 2758851, 2773889, 2759115, 2775503, 2773759, 2761450,	667	19	5901	3.25945	1	0.199588	23.8402
GOTERM_BP_ALL	GO:0015672~monovalent inorganic cation transport	26	0.026	0.00606076	2759796, 2768364, 2773852, 2758617, 2764653, 2767757, 2773777, 2760331, 2775747, 2759181, 2759168, 2758754, 2775210, 2775208, 2759643, 2759047, 2775730, 2759589, 2759833, 2757641, 2760764, 2775322, 2758785, 2764689, 2775786, 2755746,	667	132	5901	1.74261	1	0.0986749	10.3207
GOTERM_BP_ALL	GO:0051969~regulation of transmission of nerve impulse	3	0.003	0.035299	2756095, 2758752, 2759542,	667	3	5901	8.84708	1	0.343691	47.4782
GOTERM_BP_ALL	GO:0006928~cell motility	25	0.025	3.74184e-09	2764714, 2759438, 2759021, 2773904, 2759807, 2764832, 2758841, 2758701, 2775561, 2775415, 2759722, 2775544, 2765711, 2759504, 2774001, 2758927, 2764683, 2759108, 2775434, 2775365, 2761419, 2759602, 2775179, 2760818, 2759405,	667	58	5901	3.8134	1.07428e-05	3.46543e-07	6.70485e-06
GOTERM_BP_ALL	GO:0048754~branching morphogenesis of a tube	5	0.005	0.0277245	2764714, 2760825, 2759021, 2761454, 2773742,	667	11	5901	4.0214	1	0.298154	39.577
GOTERM_BP_ALL	GO:0048747~muscle fiber development	6	0.006	0.0151282	2759795, 2774003, 2775783, 2775251, 2775479, 2759168,	667	14	5901	3.7916	1	0.198312	23.902
GOTERM_BP_ALL	GO:0006916~anti-apoptosis	8	0.008	0.00467768	2759434, 2773881, 2759108, 2775742, 2775434, 2759069, 2758691, 2772236,	667	20	5901	3.53883	0.999999	0.0811765	8.05817
GOTERM_BP_ALL	GO:0048741~skeletal muscle fiber development	6	0.006	0.0151282	2759795, 2774003, 2775783, 2775251, 2775479, 2759168,	667	14	5901	3.7916	1	0.198312	23.902
GOTERM_BP_ALL	GO:0006915~apoptosis	27	0.027	0.00133105	2764579, 2759434, 2759793, 2759969, 2773780, 2772236, 2763424, 2773888, 2775548, 2775616, 2775544, 2775552, 2758691, 2773881, 2775132, 2759108, 2775742, 2775434, 2756945, 2758520, 2770039, 2759602, 2756095, 2759608, 2759542, 2759069, 2773998,	667	125	5901	1.91097	0.97816	0.0316236	2.35839
GOTERM_BP_ALL	GO:0031325~positive regulation of cellular metabolic process	30	0.03	1.24855e-09	2764714, 2759974, 2775762, 2758903, 2759439, 2764716, 2773905, 2759803, 2761455, 2764662, 2764793, 2775552, 2775545, 2759368, 2759445, 2775132, 2764683, 2773884, 2759115, 2775503, 2758979, 2775501, 2773737, 2773740, 2759883, 2775447, 2764760, 2775324, 2763471, 2759069,	667	77	5901	3.44691	3.58459e-06	1.32763e-07	2.23723e-06
GOTERM_BP_ALL	GO:0031324~negative regulation of cellular metabolic process	14	0.014	0.005888	2764714, 2764749, 2757729, 2756926, 2759558, 2773905, 2759114, 2758979, 2761455, 2775739, 2773740, 2763424, 2764698, 2774891,	667	54	5901	2.29369	1	0.0982163	10.041
GOTERM_BP_ALL	GO:0031323~regulation of cellular metabolic process	130	0.13	6.11515e-06	2759795, 2775457, 2759794, 2758716, 2759439, 2758955, 2759803, 2758949, 2759802, 2761455, 2758133, 2775473, 2758700, 2758602, 2759182, 2775479, 2759790, 2758691, 2759445, 2766931, 2759770, 2759223, 2756744, 2775739, 2758912, 2759462, 2760019, 2760294, 2759480, 2775447, 2773802, 2773797, 2758663, 2774891, 2759974, 2775762, 2759501, 2759021, 2759493, 2764662, 2759517, 2758540, 2759999, 2759507, 277…	667	802	5901	1.43406	0.0174034	0.000270066	0.0109569
GOTERM_BP_ALL	GO:0048736~appendage development	8	0.008	0.00158824	2760825, 2759794, 2775625, 2757684, 2764698, 2759115, 2758663, 2759520,	667	17	5901	4.16333	0.989574	0.0344946	2.80799
GOTERM_BP_ALL	GO:0048732~gland development	5	0.005	0.0277245	2764714, 2757684, 2773802, 2758979, 2759368,	667	11	5901	4.0214	1	0.298154	39.577
GOTERM_BP_ALL	GO:0035113~embryonic appendage morphogenesis	8	0.008	0.000643658	2760825, 2759794, 2775625, 2757684, 2764698, 2759115, 2758663, 2759520,	667	15	5901	4.71844	0.842533	0.0181359	1.14709
GOTERM_BP_ALL	GO:0043283~biopolymer metabolic process	240	0.24	0.000745055	2775457, 2759439, 2758955, 2775467, 2760525, 2761455, 2758133, 2758947, 2761461, 2775473, 2760534, 2758974, 2775476, 2758602, 2775479, 2760916, 2760926, 2761412, 2759462, 2758912, 2760019, 2759480, 2775447, 2759484, 2758938, 2773802, 2773797, 2758628, 2758929, 2759974, 2761378, 2759501, 2759969, 2759021, 2759493, 2759012, 2758538, 2759991, 2759517, 2760471, 2759984, 2758540, 2759999, 2775550, 275…	667	1794	5901	1.18356	0.882328	0.0190933	1.32665
GOTERM_BP_ALL	GO:0048731~system development	92	0.092	1.35696e-27	2759795, 2764714, 2757729, 2759438, 2773787, 2759558, 2773904, 2773905, 2761454, 2761455, 2764584, 2758707, 2758841, 2755785, 2758701, 2775561, 2775479, 2759168, 2775552, 2759099, 2758927, 2764683, 2758919, 2775434, 2759458, 2759223, 2761419, 2775739, 2758912, 2760825, 2759480, 2759602, 2759883, 2760827, 2764698, 2773802, 2756095, 2760818, 2758663, 2759069, 2756712, 2759974, 2773849, 2756713, 275…	667	245	5901	3.32217	3.89583e-24	9.73958e-25	2.43148e-24
GOTERM_BP_ALL	GO:0014706~striated muscle development	17	0.017	3.42784e-08	2759795, 2773849, 2774003, 2757729, 2773884, 2775251, 2759114, 2761455, 2775636, 2775783, 2759515, 2756095, 2775479, 2759168, 2758201, 2759542, 2760963,	667	31	5901	4.85162	9.84085e-05	2.65982e-06	6.1422e-05
GOTERM_BP_ALL	GO:0048729~tissue morphogenesis	5	0.005	0.0379627	2759480, 2759602, 2759558, 2759115, 2761455,	667	12	5901	3.68628	1	0.34564	50.017
GOTERM_BP_ALL	GO:0035108~limb morphogenesis	8	0.008	0.00158824	2760825, 2759794, 2775625, 2757684, 2764698, 2759115, 2758663, 2759520,	667	17	5901	4.16333	0.989574	0.0344946	2.80799
GOTERM_BP_ALL	GO:0035107~appendage morphogenesis	8	0.008	0.00158824	2760825, 2759794, 2775625, 2757684, 2764698, 2759115, 2758663, 2759520,	667	17	5901	4.16333	0.989574	0.0344946	2.80799
GOTERM_BP_ALL	GO:0048699~generation of neurons	24	0.024	2.23681e-10	2764714, 2774001, 2758985, 2759438, 2759021, 2773904, 2775434, 2761454, 2773737, 2775365, 2764832, 2761419, 2758841, 2759883, 2759602, 2758701, 2775238, 2773802, 2759405, 2760818, 2758663, 2759069, 2775544, 2757658,	667	48	5901	4.42354	6.42188e-07	2.67578e-08	4.00805e-07
GOTERM_BP_ALL	GO:0043170~macromolecule metabolic process	321	0.321	0.00482577	2775457, 2759434, 2758958, 2759439, 2758955, 2775467, 2761455, 2760525, 2758133, 2758947, 2761461, 2775473, 2760534, 2758974, 2775476, 2758602, 2760054, 2775479, 2760916, 2765288, 2773762, 2760926, 2759444, 2761412, 2775431, 2760547, 2773812, 2758912, 2759462, 2760019, 2759480, 2758938, 2775447, 2759484, 2773802, 2758936, 2773797, 2758628, 2775449, 2774891, 2758929, 2758627, 2761378, 2759974, 275…	667	2554	5901	1.11195	0.999999	0.0831414	8.30298
GOTERM_BP_ALL	GO:0031175~neurite development	16	0.016	8.96405e-08	2764714, 2774001, 2758985, 2759438, 2759021, 2773904, 2775434, 2764832, 2761419, 2758841, 2759602, 2775238, 2759405, 2758663, 2775544, 2757658,	667	29	5901	4.88115	0.000257325	5.98505e-06	0.000160623
GOTERM_BP_ALL	GO:0048667~neuron morphogenesis during differentiation	14	0.014	1.104e-06	2764714, 2774001, 2759438, 2759021, 2775434, 2764832, 2761419, 2758841, 2759602, 2775238, 2759405, 2758663, 2775544, 2757658,	667	26	5901	4.76381	0.00316455	5.8694e-05	0.00197818
GOTERM_BP_ALL	GO:0048666~neuron development	17	0.017	3.42784e-08	2764714, 2774001, 2758985, 2759438, 2759021, 2773904, 2775434, 2764832, 2761419, 2758841, 2759883, 2759602, 2775238, 2759405, 2758663, 2775544, 2757658,	667	31	5901	4.85162	9.84085e-05	2.65982e-06	6.1422e-05
GOTERM_BP_ALL	GO:0048646~anatomical structure formation	12	0.012	0.000866402	2764714, 2756712, 2759021, 2775561, 2759115, 2773797, 2761454, 2759458, 2773737, 2761455, 2756727, 2773742,	667	34	5901	3.1225	0.916967	0.0219739	1.54114
GOTERM_BP_ALL	GO:0012501~programmed cell death	28	0.028	0.000669923	2764579, 2759434, 2759793, 2759969, 2773780, 2772236, 2763424, 2773888, 2775548, 2775616, 2775544, 2775552, 2758691, 2773881, 2775132, 2759108, 2775742, 2775434, 2756945, 2758520, 2770039, 2759883, 2759602, 2756095, 2759608, 2759542, 2759069, 2773998,	667	126	5901	1.96602	0.853977	0.0174965	1.19363
GOTERM_BP_ALL	GO:0010468~regulation of gene expression	123	0.123	6.53078e-05	2759795, 2775457, 2759794, 2758716, 2758955, 2759803, 2759802, 2758949, 2761455, 2758133, 2775473, 2758700, 2758602, 2759182, 2775479, 2759790, 2758691, 2759445, 2766931, 2759223, 2756744, 2759462, 2758912, 2760019, 2760294, 2759480, 2775447, 2773802, 2773797, 2758663, 2759974, 2775762, 2759501, 2759021, 2759493, 2764662, 2759517, 2758540, 2759999, 2759507, 2775545, 2764667, 2759294, 2775248, 275…	667	786	5901	1.38447	0.170975	0.00228403	0.116958
GOTERM_BP_ALL	GO:0010467~gene expression	154	0.154	0.000355682	2775457, 2759795, 2759794, 2758716, 2758955, 2759803, 2758949, 2759802, 2761455, 2758133, 2775473, 2758700, 2758602, 2759182, 2775479, 2758692, 2765288, 2773762, 2759790, 2758691, 2759445, 2761412, 2760547, 2766931, 2759223, 2756744, 2758912, 2759462, 2760019, 2760294, 2759480, 2775447, 2759749, 2773802, 2758628, 2773797, 2758663, 2775449, 2758627, 2761378, 2759974, 2775762, 2759501, 2759021, 275…	667	1064	5901	1.2805	0.63989	0.0104741	0.635418
GOTERM_BP_ALL	GO:0051789~response to protein stimulus	8	0.008	0.00841987	2759346, 2759434, 2755743, 2758502, 2764683, 2759545, 2760442, 2759108,	667	22	5901	3.21712	1	0.124232	14.0591
GOTERM_BP_ALL	GO:0006816~calcium ion transport	13	0.013	0.000102798	2759589, 2759411, 2758748, 2775368, 2775397, 2759191, 2773710, 2759515, 2759181, 2759168, 2775482, 2775208, 2774674,	667	32	5901	3.59412	0.255578	0.0034663	0.184039
GOTERM_BP_ALL	GO:0006813~potassium ion transport	16	0.016	0.00764154	2775730, 2759589, 2758617, 2773852, 2768364, 2764653, 2767757, 2757641, 2773777, 2775747, 2759181, 2759168, 2775786, 2775210, 2755746, 2759643,	667	68	5901	2.08167	1	0.119532	12.8423
GOTERM_BP_ALL	GO:0006812~cation transport	38	0.038	0.00100672	2768364, 2773852, 2758617, 2759796, 2773705, 2775397, 2764653, 2767757, 2759191, 2773777, 2773710, 2760331, 2775747, 2759515, 2759181, 2764794, 2758754, 2759168, 2775210, 2775482, 2775208, 2759643, 2774674, 2759047, 2758926, 2775730, 2759589, 2758748, 2759411, 2759833, 2775368, 2757641, 2760764, 2775322, 2758785, 2764689, 2775786, 2755746,	667	196	5901	1.71525	0.944521	0.0248322	1.78862
GOTERM_BP_ALL	GO:0006811~ion transport	70	0.07	3.59466e-05	2758839, 2775216, 2758617, 2759796, 2759933, 2759321, 2764705, 2758945, 2773777, 2775706, 2759191, 2758973, 2775355, 2759181, 2774989, 2773769, 2759168, 2775210, 2759442, 2775482, 2758477, 2775208, 2759047, 2758926, 2760548, 2775730, 2759589, 2756748, 2775322, 2758785, 2761424, 2764689, 2773852, 2768364, 2773705, 2775397, 2764653, 2767757, 2773710, 2760331, 2775747, 2759515, 2764794, 2758754, 276…	667	383	5901	1.61696	0.0980576	0.00137511	0.0643917
GOTERM_BP_ALL	GO:0006810~transport	136	0.136	0.00835807	2775216, 2775458, 2773787, 2758617, 2759796, 2775465, 2773780, 2758945, 2773777, 2775706, 2759191, 2758973, 2759181, 2757887, 2773769, 2759168, 2764602, 2775210, 2759442, 2775482, 2775694, 2775208, 2758926, 2760548, 2775730, 2759228, 2775192, 2756748, 2775434, 2759770, 2758914, 2759208, 2758639, 2758633, 2761424, 2775723, 2759502, 2773852, 2764653, 2759488, 2760841, 2775747, 2759515, 2758754, 275…	667	995	5901	1.20925	1	0.126612	13.9631
GOTERM_BP_ALL	GO:0009058~biosynthetic process	75	0.075	0.0422177	2759793, 2756926, 2758481, 2759796, 2760161, 2759567, 2761450, 2761461, 2760792, 2759569, 2760188, 2773889, 2773888, 2758692, 2775347, 2765288, 2774740, 2773762, 2758475, 2759047, 2761412, 2764683, 2755839, 2760547, 2760803, 2755819, 2775322, 2759602, 2758785, 2775447, 2759749, 2759339, 2773797, 2758798, 2759069, 2775449, 2759343, 2758627, 2759017, 2756712, 2759974, 2757669, 2773840, 2759384, 277…	667	542	5901	1.22423	1	0.371123	53.8334
GOTERM_BP_ALL	GO:0051726~regulation of cell cycle	16	0.016	0.0233961	2759346, 2759415, 2759732, 2758716, 2758955, 2759114, 2761454, 2758808, 2774028, 2763424, 2759602, 2775783, 2775561, 2758895, 2759507, 2759445,	667	77	5901	1.83835	1	0.264754	34.5712
GOTERM_BP_ALL	GO:0045944~positive regulation of transcription from RNA polymerase II promoter	14	0.014	5.94512e-05	2764714, 2758903, 2773884, 2775503, 2759115, 2758979, 2773737, 2775501, 2761455, 2773740, 2764662, 2764760, 2775552, 2775545,	667	35	5901	3.53883	0.156917	0.00215829	0.106475
GOTERM_BP_ALL	GO:0045941~positive regulation of transcription	28	0.028	9.4389e-11	2764714, 2759974, 2775762, 2758903, 2764716, 2773905, 2759803, 2761455, 2764662, 2764793, 2775552, 2775545, 2759368, 2759445, 2775132, 2764683, 2773884, 2759115, 2775503, 2758979, 2775501, 2773737, 2773740, 2775447, 2764760, 2775324, 2763471, 2759069,	667	62	5901	3.99545	2.70991e-07	1.17822e-08	1.69132e-07
GOTERM_BP_ALL	GO:0051693~actin filament capping	6	0.006	0.00154061	2759778, 2761500, 2759073, 2759108, 2768276, 2759267,	667	9	5901	5.89805	0.988044	0.034521	2.72487
GOTERM_BP_ALL	GO:0043069~negative regulation of programmed cell death	14	0.014	5.94512e-05	2773881, 2759434, 2759793, 2759108, 2775742, 2775434, 2773780, 2772236, 2756095, 2773888, 2775616, 2759542, 2759069, 2758691,	667	35	5901	3.53883	0.156917	0.00215829	0.106475
GOTERM_BP_ALL	GO:0048598~embryonic morphogenesis	17	0.017	1.18142e-06	2764714, 2759794, 2759021, 2775503, 2759115, 2761454, 2758910, 2759520, 2756711, 2758912, 2775625, 2760825, 2764698, 2757684, 2758663, 2756727, 2775552,	667	38	5901	3.9579	0.00338612	5.95047e-05	0.00211692
GOTERM_BP_ALL	GO:0043067~regulation of programmed cell death	23	0.023	0.000310822	2759434, 2773881, 2764579, 2759793, 2759108, 2775742, 2775434, 2773780, 2758520, 2772236, 2770039, 2759602, 2759883, 2756095, 2773888, 2759608, 2775616, 2775548, 2759069, 2759542, 2775552, 2775544, 2758691,	667	90	5901	2.26092	0.590373	0.00925387	0.555487
GOTERM_BP_ALL	GO:0045935~positive regulation of nucleobase, nucleoside, nucleotide and nucleic acid metabolic process	28	0.028	3.50542e-10	2764714, 2759974, 2775762, 2758903, 2764716, 2773905, 2759803, 2761455, 2764662, 2764793, 2775552, 2775545, 2759368, 2759445, 2775132, 2764683, 2773884, 2759115, 2775503, 2758979, 2775501, 2773737, 2773740, 2775447, 2764760, 2775324, 2763471, 2759069,	667	65	5901	3.81105	1.00641e-06	3.8708e-08	6.28123e-07
GOTERM_BP_ALL	GO:0051674~localization of cell	25	0.025	3.74184e-09	2764714, 2759438, 2759021, 2773904, 2759807, 2764832, 2758841, 2758701, 2775561, 2775415, 2759722, 2775544, 2765711, 2759504, 2774001, 2758927, 2764683, 2759108, 2775434, 2775365, 2761419, 2759602, 2775179, 2760818, 2759405,	667	58	5901	3.8134	1.07428e-05	3.46543e-07	6.70485e-06
GOTERM_BP_ALL	GO:0043066~negative regulation of apoptosis	14	0.014	5.94512e-05	2773881, 2759434, 2759793, 2759108, 2775742, 2775434, 2773780, 2772236, 2756095, 2773888, 2775616, 2759542, 2759069, 2758691,	667	35	5901	3.53883	0.156917	0.00215829	0.106475
GOTERM_BP_ALL	GO:0045934~negative regulation of nucleobase, nucleoside, nucleotide and nucleic acid metabolic process	13	0.013	0.00329378	2764714, 2764749, 2757729, 2756926, 2759558, 2773905, 2758979, 2759114, 2761455, 2775739, 2773740, 2763424, 2764698,	667	45	5901	2.55582	0.999923	0.0608019	5.74038
GOTERM_BP_ALL	GO:0048592~eye morphogenesis	5	0.005	0.00425302	2759883, 2775561, 2757651, 2775434, 2775552,	667	7	5901	6.31934	0.999995	0.0754414	7.35273
GOTERM_BP_ALL	GO:0002520~immune system development	10	0.01	0.0133271	2759602, 2764683, 2773787, 2773905, 2759114, 2758979, 2773737, 2758895, 2764667, 2775739,	667	35	5901	2.52774	1	0.180084	21.3693
GOTERM_BP_ALL	GO:0043062~extracellular structure organization and biogenesis	7	0.007	0.0150837	2759602, 2759697, 2775251, 2775479, 2759168, 2764832, 2764667,	667	19	5901	3.25945	1	0.199588	23.8402
GOTERM_BP_ALL	GO:0048562~embryonic organ morphogenesis	3	0.003	0.035299	2764714, 2756727, 2775552,	667	3	5901	8.84708	1	0.343691	47.4782
GOTERM_BP_ALL	GO:0006725~aromatic compound metabolic process	11	0.011	0.0439347	2759017, 2758851, 2759602, 2759974, 2759529, 2773889, 2760161, 2760803, 2758597, 2758049, 2761450,	667	49	5901	1.98608	1	0.382027	55.2941
GOTERM_BP_ALL	GO:0043009~chordate embryonic development	9	0.009	0.0026326	2764714, 2759480, 2757684, 2775783, 2759115, 2775367, 2759069, 2758910, 2756711,	667	23	5901	3.4619	0.999483	0.0508554	4.61364
GOTERM_BP_ALL	GO:0045893~positive regulation of transcription, DNA-dependent	19	0.019	9.3374e-07	2764714, 2775132, 2759974, 2764683, 2758903, 2773884, 2759115, 2775503, 2759803, 2758979, 2773737, 2775501, 2761455, 2773740, 2764662, 2764760, 2775552, 2759368, 2775545,	667	46	5901	3.65423	0.00267718	5.15519e-05	0.00167312
GOTERM_BP_ALL	GO:0019320~hexose catabolic process	10	0.01	0.0266145	2772773, 2759776, 2759247, 2759547, 2760054, 2759102, 2760802, 2759222, 2773996, 2758878,	667	39	5901	2.26848	1	0.292302	38.3289
GOTERM_BP_ALL	GO:0045892~negative regulation of transcription, DNA-dependent	10	0.01	0.00267719	2763424, 2764714, 2756926, 2764698, 2757729, 2759558, 2773905, 2759114, 2761455, 2773740,	667	28	5901	3.15967	0.999546	0.0513505	4.69003
GOTERM_BP_ALL	GO:0048534~hemopoietic or lymphoid organ development	9	0.009	0.0226674	2759602, 2773787, 2773905, 2759114, 2758979, 2773737, 2758895, 2764667, 2775739,	667	32	5901	2.48824	1	0.258599	33.6908
GOTERM_BP_ALL	GO:0048523~negative regulation of cellular process	53	0.053	2.46829e-12	2764714, 2759434, 2759793, 2757729, 2756926, 2759073, 2759558, 2773905, 2773780, 2761455, 2775704, 2761449, 2759778, 2773888, 2758691, 2761467, 2758926, 2775742, 2775607, 2775434, 2775739, 2760825, 2759883, 2759602, 2764698, 2756095, 2768276, 2775179, 2773935, 2760818, 2774891, 2759069, 2773975, 2772236, 2759624, 2763424, 2775616, 2775415, 2756727, 2773881, 2764749, 2758985, 2761500, 2759108, 276…	667	168	5901	2.79104	7.08634e-09	4.72423e-10	4.42275e-09
GOTERM_BP_ALL	GO:0048522~positive regulation of cellular process	45	0.045	7.34243e-11	2764579, 2764714, 2756712, 2759974, 2775762, 2757729, 2758903, 2759439, 2773904, 2764716, 2759198, 2773905, 2759803, 2761455, 2764662, 2764793, 2775544, 2775552, 2758691, 2759368, 2775545, 2765711, 2759445, 2775132, 2764683, 2773884, 2759115, 2775607, 2775503, 2758979, 2775434, 2773737, 2775501, 2775739, 2773740, 2759602, 2759883, 2764760, 2775447, 2756095, 2775324, 2759608, 2763471, 2759069, 275…	667	140	5901	2.8437	2.10801e-07	1.05401e-08	1.31566e-07
GOTERM_BP_ALL	GO:0042981~regulation of apoptosis	22	0.022	0.00070185	2759434, 2773881, 2764579, 2759793, 2759108, 2775742, 2775434, 2773780, 2758520, 2772236, 2770039, 2759602, 2756095, 2773888, 2759608, 2775616, 2775548, 2759069, 2759542, 2775552, 2775544, 2758691,	667	89	5901	2.18692	0.866775	0.0181578	1.25018
GOTERM_BP_ALL	GO:0048519~negative regulation of biological process	58	0.058	2.26234e-14	2764714, 2759434, 2759793, 2757729, 2756926, 2759073, 2759438, 2759558, 2773905, 2773780, 2761455, 2775704, 2761449, 2759778, 2773888, 2775208, 2758691, 2761467, 2758926, 2775607, 2775742, 2775434, 2775739, 2760825, 2759883, 2759602, 2764698, 2756095, 2768276, 2775179, 2773798, 2773935, 2760818, 2759069, 2774891, 2773975, 2772236, 2759624, 2763424, 2757684, 2759515, 2775616, 2775415, 2756727, 277…	667	176	5901	2.91551	6.5024e-11	5.91127e-12	4.05787e-11
GOTERM_BP_ALL	GO:0048518~positive regulation of biological process	50	0.05	1.30612e-11	2764714, 2764579, 2757729, 2759439, 2764716, 2773904, 2773905, 2759198, 2759803, 2761455, 2775552, 2758691, 2759445, 2764683, 2775607, 2775434, 2775739, 2761419, 2759883, 2759602, 2775447, 2756095, 2775324, 2759608, 2763471, 2759069, 2775762, 2759974, 2756712, 2758903, 2760340, 2764662, 2764793, 2775544, 2775545, 2759368, 2765711, 2775132, 2773884, 2775503, 2759115, 2774024, 2758979, 2775501, 277…	667	159	5901	2.7821	3.74988e-08	2.34367e-09	2.34039e-08
GOTERM_BP_ALL	GO:0048514~blood vessel morphogenesis	10	0.01	0.0071995	2758927, 2756712, 2759602, 2773849, 2759021, 2775561, 2757651, 2761454, 2759458, 2773742,	667	32	5901	2.76471	1	0.114243	12.144
GOTERM_BP_ALL	GO:0048513~organ development	71	0.071	2.97842e-21	2759795, 2764714, 2757729, 2773787, 2759558, 2773904, 2773905, 2761454, 2761455, 2758701, 2775561, 2775479, 2759168, 2775552, 2759099, 2758927, 2758919, 2775434, 2759458, 2759223, 2775739, 2758912, 2759480, 2760825, 2759883, 2759602, 2764698, 2773802, 2756095, 2758663, 2759069, 2756712, 2773849, 2756713, 2759732, 2759021, 2773975, 2773843, 2775392, 2756711, 2775636, 2764662, 2757684, 2759515, 275…	667	189	5901	3.3235	8.55104e-18	1.42517e-18	5.33691e-18
GOTERM_BP_ALL	GO:0008285~negative regulation of cell proliferation	9	0.009	0.00134105	2763424, 2758926, 2759602, 2759114, 2775367, 2775434, 2775179, 2761449, 2761467,	667	21	5901	3.7916	0.978779	0.0315963	2.37591
GOTERM_BP_ALL	GO:0008284~positive regulation of cell proliferation	9	0.009	0.0100301	2764714, 2756712, 2759602, 2759883, 2756095, 2773737, 2759542, 2759368, 2775739,	667	28	5901	2.8437	1	0.144099	16.5258
GOTERM_BP_ALL	GO:0008283~cell proliferation	32	0.032	2.96783e-10	2764714, 2756712, 2759732, 2758714, 2759558, 2761454, 2761455, 2761449, 2763424, 2774687, 2775561, 2773888, 2758895, 2758691, 2759368, 2761467, 2758926, 2759114, 2775367, 2775434, 2773737, 2774028, 2759520, 2775739, 2773740, 2759480, 2759883, 2759602, 2756095, 2775179, 2759542, 2773996,	667	82	5901	3.45252	8.52064e-07	3.40826e-08	5.31793e-07
GOTERM_BP_ALL	GO:0030902~hindbrain development	4	0.004	0.0220247	2764714, 2764662, 2759021, 2758912,	667	6	5901	5.89805	1	0.261425	32.9052
GOTERM_BP_ALL	GO:0008219~cell death	28	0.028	0.00125165	2764579, 2759434, 2759793, 2759969, 2773780, 2772236, 2763424, 2773888, 2775548, 2775616, 2775544, 2775552, 2758691, 2773881, 2775132, 2759108, 2775742, 2775434, 2756945, 2758520, 2770039, 2759883, 2759602, 2756095, 2759608, 2759542, 2759069, 2773998,	667	131	5901	1.89098	0.972559	0.0305221	2.21918
GOTERM_BP_ALL	GO:0030900~forebrain development	7	0.007	0.00412345	2764714, 2759943, 2756713, 2758701, 2764698, 2773802, 2758979,	667	15	5901	4.12864	0.999993	0.0736793	7.13646
GOTERM_BP_ALL	GO:0019226~transmission of nerve impulse	13	0.013	0.000145188	2773849, 2759974, 2764683, 2775434, 2760803, 2773710, 2759602, 2775238, 2756095, 2757651, 2773769, 2758752, 2759542,	667	33	5901	3.48521	0.34089	0.00483554	0.259837
GOTERM_BP_ALL	GO:0019222~regulation of metabolic process	142	0.142	6.62224e-08	2775457, 2759795, 2759794, 2758716, 2759439, 2758955, 2759198, 2759803, 2758949, 2759802, 2761455, 2758133, 2759778, 2775473, 2758700, 2758602, 2759182, 2775479, 2759790, 2758691, 2759445, 2766931, 2775434, 2759770, 2759223, 2756744, 2775739, 2758912, 2759462, 2760019, 2760294, 2759480, 2775447, 2773802, 2773797, 2758663, 2774891, 2759974, 2775762, 2759501, 2759021, 2759493, 2764662, 2759517, 275…	667	830	5901	1.5136	0.000190107	4.63717e-06	0.000118661
GOTERM_BP_ALL	GO:0051493~regulation of cytoskeleton organization and biogenesis	8	0.008	0.000643658	2759778, 2761500, 2759073, 2759108, 2759198, 2768276, 2759267, 2765711,	667	15	5901	4.71844	0.842533	0.0181359	1.14709
GOTERM_BP_ALL	GO:0019219~regulation of nucleobase, nucleoside, nucleotide and nucleic acid metabolic process	124	0.124	1.18184e-05	2759795, 2775457, 2759794, 2758716, 2758955, 2759803, 2759802, 2758949, 2761455, 2758133, 2775473, 2758700, 2758602, 2759182, 2775479, 2759790, 2758691, 2759445, 2766931, 2759770, 2759223, 2756744, 2775739, 2758912, 2759462, 2760019, 2760294, 2759480, 2775447, 2773802, 2773797, 2758663, 2759974, 2775762, 2759501, 2759021, 2759493, 2764662, 2759517, 2758540, 2759999, 2759507, 2775545, 2764667, 275…	667	766	5901	1.43216	0.0333617	0.000498859	0.0211748
GOTERM_BP_ALL	GO:0048468~cell development	60	0.06	3.75629e-13	2759795, 2764579, 2764714, 2759434, 2759793, 2759438, 2773904, 2761454, 2773780, 2764584, 2758841, 2758701, 2775561, 2775479, 2773888, 2759168, 2775552, 2758691, 2775742, 2775434, 2758520, 2761419, 2770039, 2759883, 2759602, 2773802, 2756095, 2759608, 2773797, 2760818, 2758663, 2759069, 2773849, 2758903, 2759969, 2759021, 2764832, 2772236, 2763424, 2775548, 2775616, 2775544, 2773881, 2774001, 277…	667	197	5901	2.69454	1.07831e-09	8.29473e-11	6.73006e-10
GOTERM_BP_ALL	GO:0008154~actin polymerization and/or depolymerization	8	0.008	0.00158824	2759778, 2761500, 2759073, 2759108, 2759198, 2768276, 2759267, 2765711,	667	17	5901	4.16333	0.989574	0.0344946	2.80799
GOTERM_BP_ALL	GO:0030835~negative regulation of actin filament depolymerization	6	0.006	0.00154061	2759778, 2761500, 2759073, 2759108, 2768276, 2759267,	667	9	5901	5.89805	0.988044	0.034521	2.72487
GOTERM_BP_ALL	GO:0030834~regulation of actin filament depolymerization	7	0.007	0.000284529	2759778, 2761500, 2759073, 2759108, 2768276, 2759267, 2765711,	667	10	5901	6.19295	0.558245	0.00865383	0.508611
GOTERM_BP_ALL	GO:0030832~regulation of actin filament length	8	0.008	0.000643658	2759778, 2761500, 2759073, 2759108, 2759198, 2768276, 2759267, 2765711,	667	15	5901	4.71844	0.842533	0.0181359	1.14709
GOTERM_BP_ALL	GO:0033043~regulation of organelle organization and biogenesis	8	0.008	0.000643658	2759778, 2761500, 2759073, 2759108, 2759198, 2768276, 2759267, 2765711,	667	15	5901	4.71844	0.842533	0.0181359	1.14709
GOTERM_BP_ALL	GO:0008064~regulation of actin polymerization and/or depolymerization	8	0.008	0.000643658	2759778, 2761500, 2759073, 2759108, 2759198, 2768276, 2759267, 2765711,	667	15	5901	4.71844	0.842533	0.0181359	1.14709
GOTERM_BP_ALL	GO:0032990~cell part morphogenesis	20	0.02	4.50416e-08	2764714, 2774001, 2758985, 2759438, 2759021, 2773904, 2775434, 2764832, 2759807, 2761419, 2758841, 2759778, 2759602, 2775238, 2759919, 2759405, 2758663, 2775544, 2757658, 2759504,	667	43	5901	4.11492	0.000129306	3.31575e-06	8.07082e-05
GOTERM_BP_ALL	GO:0032989~cellular structure morphogenesis	31	0.031	2.85103e-09	2764714, 2759793, 2759438, 2759021, 2773904, 2758910, 2759807, 2764832, 2758841, 2759778, 2758701, 2759919, 2775561, 2775544, 2759504, 2774001, 2758985, 2764683, 2757639, 2775434, 2773742, 2761419, 2775239, 2759602, 2775238, 2757651, 2773935, 2759405, 2758663, 2773996, 2757658,	667	84	5901	3.26499	8.18527e-06	2.72843e-07	5.10864e-06
GOTERM_BP_ALL	GO:0051402~neuron apoptosis	4	0.004	0.0353535	2759602, 2756095, 2775434, 2759542,	667	7	5901	5.05547	1	0.33425	47.5314
GOTERM_BP_ALL	GO:0008016~regulation of heart contraction	4	0.004	0.0353535	2759602, 2759515, 2775208, 2773710,	667	7	5901	5.05547	1	0.33425	47.5314
GOTERM_BP_ALL	GO:0008015~blood circulation	6	0.006	0.0272912	2759602, 2759515, 2775561, 2759486, 2775208, 2773710,	667	16	5901	3.31765	1	0.296378	39.0927
GOTERM_BP_ALL	GO:0032956~regulation of actin cytoskeleton organization and biogenesis	8	0.008	0.000643658	2759778, 2761500, 2759073, 2759108, 2759198, 2768276, 2759267, 2765711,	667	15	5901	4.71844	0.842533	0.0181359	1.14709
GOTERM_BP_ALL	GO:0007612~learning	5	0.005	0.00200099	2756095, 2758495, 2759542, 2774028, 2759341,	667	6	5901	7.37256	0.996819	0.0411063	3.52543
GOTERM_BP_ALL	GO:0006583~melanin biosynthetic process from tyrosine	3	0.003	0.035299	2759017, 2773889, 2761450,	667	3	5901	8.84708	1	0.343691	47.4782
GOTERM_BP_ALL	GO:0007611~learning and/or memory	5	0.005	0.0379627	2756095, 2758495, 2759542, 2774028, 2759341,	667	12	5901	3.68628	1	0.34564	50.017
GOTERM_BP_ALL	GO:0006582~melanin metabolic process	3	0.003	0.035299	2759017, 2773889, 2761450,	667	3	5901	8.84708	1	0.343691	47.4782
GOTERM_BP_ALL	GO:0007610~behavior	15	0.015	2.41973e-05	2764683, 2758495, 2775434, 2774028, 2773710, 2759480, 2759602, 2756095, 2757651, 2773769, 2773755, 2759405, 2759542, 2761465, 2759341,	667	37	5901	3.58665	0.0671132	0.00095121	0.0433493
GOTERM_BP_ALL	GO:0002009~morphogenesis of an epithelium	7	0.007	0.00837118	2764714, 2757684, 2775561, 2759336, 2758910, 2756711, 2758507,	667	17	5901	3.64291	1	0.124834	13.9835
GOTERM_BP_ALL	GO:0007600~sensory perception	16	0.016	0.00149233	2758719, 2773849, 2775612, 2759589, 2758748, 2773852, 2775503, 2775467, 2759188, 2775238, 2759181, 2773827, 2759239, 2755779, 2759508, 2764787,	667	58	5901	2.44057	0.986263	0.0345346	2.64056
GOTERM_BP_ALL	GO:0042692~muscle cell differentiation	7	0.007	0.0059772	2759795, 2757729, 2774003, 2775783, 2756095, 2759168, 2759542,	667	16	5901	3.8706	1	0.0984926	10.1856
GOTERM_BP_ALL	GO:0051301~cell division	12	0.012	0.0081337	2759346, 2759415, 2760718, 2759602, 2774922, 2758764, 2760251, 2761328, 2759507, 2765711, 2759445, 2756746,	667	44	5901	2.41284	1	0.124731	13.6136
GOTERM_BP_ALL	GO:0007568~aging	4	0.004	0.0220247	2756095, 2759728, 2759542, 2761467,	667	6	5901	5.89805	1	0.261425	32.9052
GOTERM_BP_ALL	GO:0018212~peptidyl-tyrosine modification	5	0.005	0.0193357	2759943, 2774001, 2759883, 2758701, 2759439,	667	10	5901	4.42354	1	0.239247	29.5215
GOTERM_BP_ALL	GO:0051261~protein depolymerization	9	0.009	4.07572e-05	2759778, 2758985, 2761500, 2759073, 2759108, 2768276, 2759267, 2765711, 2773981,	667	14	5901	5.68741	0.110429	0.0015385	0.073006
GOTERM_BP_ALL	GO:0001944~vasculature development	12	0.012	0.00188766	2758927, 2756712, 2759602, 2773849, 2759021, 2775561, 2757651, 2773843, 2761454, 2759458, 2773742, 2759099,	667	37	5901	2.86932	0.995593	0.0393856	3.32895
GOTERM_BP_ALL	GO:0018193~peptidyl-amino acid modification	7	0.007	0.0460551	2761461, 2759943, 2774001, 2759883, 2758701, 2759439, 2761475,	667	24	5901	2.5804	1	0.39429	57.0378
GOTERM_BP_ALL	GO:0030514~negative regulation of BMP signaling pathway	4	0.004	0.0220247	2760825, 2773975, 2775179, 2756727,	667	6	5901	5.89805	1	0.261425	32.9052
GOTERM_BP_ALL	GO:0051258~protein polymerization	10	0.01	0.00201464	2757636, 2759073, 2760713, 2759108, 2758936, 2759198, 2760251, 2773721, 2773899, 2755812,	667	27	5901	3.27669	0.996942	0.0407981	3.54908
GOTERM_BP_ALL	GO:0030510~regulation of BMP signaling pathway	4	0.004	0.0220247	2760825, 2773975, 2775179, 2756727,	667	6	5901	5.89805	1	0.261425	32.9052
GOTERM_BP_ALL	GO:0030509~BMP signaling pathway	5	0.005	0.0193357	2760825, 2759558, 2773975, 2775179, 2756727,	667	10	5901	4.42354	1	0.239247	29.5215
GOTERM_BP_ALL	GO:0007519~skeletal muscle development	10	0.01	0.000149537	2759795, 2774003, 2775783, 2773884, 2775251, 2775479, 2759168, 2758201, 2775636, 2760963,	667	20	5901	4.42354	0.34907	0.00492294	0.267611
GOTERM_BP_ALL	GO:0045595~regulation of cell differentiation	12	0.012	0.00239164	2764714, 2759480, 2759602, 2759883, 2757729, 2775238, 2775783, 2759558, 2775434, 2760818, 2759336, 2756727,	667	38	5901	2.79381	0.998966	0.0475866	4.19986
GOTERM_BP_ALL	GO:0051248~negative regulation of protein metabolic process	9	0.009	0.00356529	2759778, 2756926, 2758985, 2761500, 2759073, 2759108, 2768276, 2774891, 2759267,	667	24	5901	3.31765	0.999965	0.0652368	6.19941
GOTERM_BP_ALL	GO:0051247~positive regulation of protein metabolic process	7	0.007	0.0113822	2775132, 2759883, 2764683, 2759439, 2759198, 2760340, 2765711,	667	18	5901	3.44053	1	0.159613	18.5453
GOTERM_BP_ALL	GO:0007517~muscle development	19	0.019	2.67361e-08	2759795, 2773849, 2774003, 2757729, 2773884, 2775251, 2759114, 2761455, 2775636, 2759883, 2764698, 2759515, 2775783, 2756095, 2775479, 2759168, 2758201, 2759542, 2760963,	667	38	5901	4.42354	7.67564e-05	2.19312e-06	4.79073e-05
GOTERM_BP_ALL	GO:0051246~regulation of protein metabolic process	20	0.02	6.22262e-05	2770159, 2775132, 2759974, 2756926, 2758985, 2764683, 2761500, 2759073, 2775248, 2759439, 2759108, 2759198, 2760340, 2759778, 2759883, 2768276, 2759069, 2774891, 2759267, 2765711,	667	65	5901	2.72218	0.163607	0.00220321	0.111442
GOTERM_BP_ALL	GO:0018108~peptidyl-tyrosine phosphorylation	5	0.005	0.0193357	2759943, 2774001, 2759883, 2758701, 2759439,	667	10	5901	4.42354	1	0.239247	29.5215
GOTERM_BP_ALL	GO:0051239~regulation of multicellular organismal process	13	0.013	0.00138076	2756712, 2764683, 2774024, 2758919, 2761455, 2775739, 2773710, 2759602, 2759515, 2756095, 2758752, 2775208, 2759542,	667	41	5901	2.80517	0.981068	0.0322526	2.44543
GOTERM_BP_ALL	GO:0032774~RNA biosynthetic process	114	0.114	1.8091e-06	2759794, 2758716, 2758955, 2759803, 2759802, 2761455, 2758133, 2775473, 2758700, 2758602, 2759182, 2775479, 2759790, 2758691, 2766931, 2759223, 2756744, 2759462, 2758912, 2760019, 2760294, 2759480, 2773802, 2773797, 2758663, 2759974, 2759501, 2759021, 2759493, 2764662, 2759517, 2759984, 2758540, 2759999, 2759507, 2764667, 2775545, 2759294, 2773884, 2757079, 2775503, 2758979, 2775501, 2759520, 277…	667	665	5901	1.51664	0.00518046	8.65616e-05	0.0032416
GOTERM_BP_ALL	GO:0007507~heart development	9	0.009	0.0100301	2764714, 2759602, 2773849, 2757729, 2759515, 2775783, 2773787, 2761454, 2773740,	667	28	5901	2.8437	1	0.144099	16.5258
GOTERM_BP_ALL	GO:0051234~establishment of localization	139	0.139	0.00519893	2775216, 2775458, 2773787, 2758617, 2759796, 2775465, 2773780, 2758945, 2759191, 2773777, 2775706, 2758973, 2759181, 2757887, 2773769, 2759168, 2764602, 2775210, 2759442, 2775482, 2775694, 2775208, 2758926, 2760548, 2775730, 2759228, 2775192, 2756748, 2775434, 2759770, 2758914, 2759208, 2758639, 2758633, 2761424, 2775723, 2759502, 2773852, 2764653, 2759488, 2760841, 2775747, 2759515, 2758754, 275…	667	1007	5901	1.2212	1	0.0887616	8.91713
GOTERM_BP_ALL	GO:0009987~cellular process	543	0.543	0.00291948	2759434, 2773787, 2759438, 2759439, 2760525, 2773780, 2760534, 2758604, 2758602, 2773769, 2760916, 2759443, 2759442, 2758597, 2765288, 2773762, 2760926, 2759445, 2758592, 2759444, 2774896, 2759469, 2760547, 2759462, 2759480, 2758639, 2759484, 2773802, 2758629, 2773797, 2758628, 2774891, 2759477, 2773794, 2758627, 2760838, 2759502, 2773849, 2759501, 2773843, 2773840, 2759493, 2759488, 2758538, 275…	667	4553	5901	1.05512	0.999774	0.0547786	5.10408
GOTERM_BP_ALL	GO:0009968~negative regulation of signal transduction	9	0.009	0.0125174	2759399, 2760825, 2773975, 2775607, 2775179, 2773935, 2756727, 2775704, 2759624,	667	29	5901	2.74564	1	0.17332	20.205
GOTERM_BP_ALL	GO:0051179~localization	163	0.163	7.86077e-06	2775216, 2775458, 2773787, 2759438, 2758617, 2759796, 2775465, 2773780, 2759807, 2758945, 2759191, 2773777, 2775706, 2758973, 2758701, 2759181, 2757887, 2773769, 2759168, 2764602, 2775210, 2759442, 2775482, 2775694, 2775208, 2758926, 2760548, 2758927, 2775730, 2759228, 2775192, 2756748, 2775434, 2759770, 2758914, 2761419, 2759208, 2758639, 2758633, 2761424, 2775179, 2775723, 2759502, 2759021, 277…	667	1062	5901	1.35788	0.0223156	0.000336785	0.0140845
GOTERM_BP_ALL	GO:0001840~neural plate development	4	0.004	0.0220247	2764714, 2757684, 2758910, 2756711,	667	6	5901	5.89805	1	0.261425	32.9052

## Sheet: Infected tissue repressed
Category	Term	Count	%	PValue	Genes	List Total	Pop Hits	Pop Total	Fold Enrichment	Bonferroni	Benjamini	FDR
GOTERM_BP_ALL	GO:0006355~regulation of transcription, DNA-dependent	38	0.1434	8.7633e-05	2759618, 2758480, 2759803, 2775468, 2759517, 2758469, 2774990, 2775479, 2759183, 2774677, 2775346, 2775552, 2759368, 2764667, 2775545, 2758691, 2775622, 2775132, 2774003, 2759115, 2766931, 2759592, 2775367, 2761491, 2755763, 2757431, 2760294, 2775656, 2759214, 2772005, 2773803, 2757661, 2773993, 2759271, 2773797, 2758663, 2759069, 2758625,	178	655	5901	1.9233	0.222448	0.0104288	0.15691
GOTERM_BP_ALL	GO:0001701~in utero embryonic development	3	0.0113	0.0484681	2759115, 2775367, 2759069,	178	12	5901	8.28792	1	0.723355	58.944
GOTERM_BP_ALL	GO:0006351~transcription, DNA-dependent	38	0.1434	0.000109687	2759618, 2758480, 2759803, 2775468, 2759517, 2758469, 2774990, 2775479, 2759183, 2774677, 2775346, 2775552, 2759368, 2764667, 2775545, 2758691, 2775622, 2775132, 2774003, 2759115, 2766931, 2759592, 2775367, 2761491, 2755763, 2757431, 2760294, 2775656, 2759214, 2772005, 2773803, 2757661, 2773993, 2759271, 2773797, 2758663, 2759069, 2758625,	178	662	5901	1.90297	0.27016	0.0120396	0.196362
GOTERM_BP_ALL	GO:0006350~transcription	40	0.1509	0.000711469	2775762, 2759618, 2758480, 2759803, 2775468, 2759517, 2758469, 2774990, 2764793, 2775479, 2759183, 2774677, 2775346, 2775552, 2759368, 2764667, 2775545, 2758691, 2775622, 2775132, 2774003, 2759115, 2766931, 2759592, 2775367, 2761491, 2755763, 2757431, 2760294, 2775656, 2759214, 2772005, 2773803, 2757661, 2773993, 2759271, 2773797, 2758663, 2759069, 2758625,	178	780	5901	1.70009	0.870407	0.0551791	1.26721
GOTERM_BP_ALL	GO:0030154~cell differentiation	30	0.1132	1.26815e-08	2759793, 2773904, 2764832, 2759385, 2772236, 2773712, 2773888, 2775479, 2775548, 2758829, 2775552, 2758691, 2775622, 2775132, 2774003, 2759762, 2775367, 2775434, 2756945, 2756747, 2759602, 2772005, 2773803, 2773993, 2773797, 2759069, 2758663, 2759336, 2758625, 2757658,	178	299	5901	3.32626	3.6408e-05	4.55108e-06	2.27235e-05
GOTERM_BP_ALL	GO:0016265~death	12	0.0453	0.00180485	2775132, 2759793, 2759602, 2773888, 2773803, 2775548, 2775434, 2756945, 2759069, 2775552, 2758691, 2772236,	178	131	5901	3.0368	0.994408	0.094926	3.18513
GOTERM_BP_ALL	GO:0012501~programmed cell death	12	0.0453	0.0013157	2775132, 2759793, 2759602, 2773888, 2773803, 2775548, 2775434, 2756945, 2759069, 2775552, 2758691, 2772236,	178	126	5901	3.1573	0.977174	0.080566	2.33149
GOTERM_BP_ALL	GO:0010468~regulation of gene expression	40	0.1509	0.00082756	2775762, 2759618, 2758480, 2759803, 2775468, 2759517, 2758469, 2774990, 2764793, 2775479, 2759183, 2774677, 2775346, 2775552, 2759368, 2764667, 2775545, 2758691, 2775622, 2775132, 2774003, 2759115, 2766931, 2759592, 2775367, 2761491, 2755763, 2757431, 2760294, 2775656, 2759214, 2772005, 2773803, 2757661, 2773993, 2759271, 2773797, 2758663, 2759069, 2758625,	178	786	5901	1.68711	0.907163	0.0606341	1.47254
GOTERM_BP_ALL	GO:0010467~gene expression	47	0.1774	0.00474721	2775456, 2775762, 2759618, 2760590, 2758480, 2759803, 2759567, 2775468, 2759517, 2758469, 2764794, 2774990, 2764793, 2759183, 2775479, 2774677, 2775346, 2775552, 2759368, 2764667, 2758691, 2775545, 2775622, 2775132, 2774003, 2766931, 2759115, 2759592, 2775367, 2761491, 2755763, 2757431, 2760294, 2758729, 2775656, 2764630, 2760767, 2759214, 2772005, 2773803, 2757661, 2773993, 2759271, 2773797, 275…	178	1064	5901	1.46441	0.999999	0.179626	8.17319
GOTERM_BP_ALL	GO:0009790~embryonic development	9	0.034	0.00155564	2775625, 2759762, 2773885, 2759115, 2775367, 2758663, 2759069, 2775552, 2758625,	178	74	5901	4.03196	0.988549	0.0889149	2.7511
GOTERM_BP_ALL	GO:0001656~metanephros development	3	0.0113	0.0170123	2759762, 2775434, 2775552,	178	7	5901	14.2079	1	0.425072	26.4687
GOTERM_BP_ALL	GO:0001655~urogenital system development	3	0.0113	0.0343647	2759762, 2775434, 2775552,	178	10	5901	9.94551	1	0.615631	46.5592
GOTERM_BP_ALL	GO:0001654~eye development	4	0.0151	0.0155366	2759602, 2775434, 2758829, 2775552,	178	18	5901	7.36704	1	0.400021	24.4654
GOTERM_BP_ALL	GO:0045944~positive regulation of transcription from RNA polymerase II promoter	7	0.0264	0.000526378	2773803, 2759115, 2759271, 2759592, 2775552, 2758625, 2775545,	178	35	5901	6.63034	0.77945	0.0422701	0.939008
GOTERM_BP_ALL	GO:0048609~reproductive process in a multicellular organism	4	0.0151	0.00272531	2773993, 2758829, 2759336, 2756747,	178	10	5901	13.2607	0.999604	0.128428	4.7724
GOTERM_BP_ALL	GO:0045941~positive regulation of transcription	13	0.0491	2.13553e-07	2775132, 2775762, 2759115, 2759803, 2759592, 2764793, 2773803, 2759271, 2759069, 2758625, 2775552, 2775545, 2759368,	178	62	5901	6.95116	0.000612923	5.10913e-05	0.000382656
GOTERM_BP_ALL	GO:0048608~reproductive structure development	3	0.0113	0.0343647	2773993, 2759115, 2758829,	178	10	5901	9.94551	1	0.615631	46.5592
GOTERM_BP_ALL	GO:0048598~embryonic morphogenesis	5	0.0189	0.0261028	2775625, 2759762, 2759115, 2758663, 2775552,	178	38	5901	4.36206	1	0.539232	37.7454
GOTERM_BP_ALL	GO:0043069~negative regulation of programmed cell death	6	0.0226	0.00358776	2759793, 2773888, 2775434, 2759069, 2758691, 2772236,	178	35	5901	5.68315	0.999967	0.144739	6.23731
GOTERM_BP_ALL	GO:0030030~cell projection organization and biogenesis	7	0.0264	0.00162098	2759602, 2759762, 2773904, 2775434, 2758663, 2764832, 2757658,	178	43	5901	5.39679	0.990511	0.0906757	2.86509
GOTERM_BP_ALL	GO:0045935~positive regulation of nucleobase, nucleoside, nucleotide and nucleic acid metabolic process	13	0.0491	3.68112e-07	2775132, 2775762, 2759115, 2759803, 2759592, 2764793, 2773803, 2759271, 2759069, 2758625, 2775552, 2775545, 2759368,	178	65	5901	6.63034	0.00105629	8.12929e-05	0.000659603
GOTERM_BP_ALL	GO:0043067~regulation of programmed cell death	9	0.034	0.0053324	2759793, 2759602, 2773888, 2775548, 2775434, 2759069, 2775552, 2758691, 2772236,	178	90	5901	3.31517	1	0.187335	9.13586
GOTERM_BP_ALL	GO:0043066~negative regulation of apoptosis	6	0.0226	0.00358776	2759793, 2773888, 2775434, 2759069, 2758691, 2772236,	178	35	5901	5.68315	0.999967	0.144739	6.23731
GOTERM_BP_ALL	GO:0043062~extracellular structure organization and biogenesis	5	0.0189	0.00213037	2759602, 2759762, 2775479, 2764832, 2764667,	178	19	5901	8.72413	0.997808	0.105351	3.74929
GOTERM_BP_ALL	GO:0002520~immune system development	6	0.0226	0.00358776	2773712, 2759602, 2772005, 2774677, 2758625, 2764667,	178	35	5901	5.68315	0.999967	0.144739	6.23731
GOTERM_BP_ALL	GO:0050896~response to stimulus	23	0.0868	0.0205551	2759793, 2775612, 2759762, 2760442, 2759115, 2775434, 2775467, 2775364, 2775293, 2759385, 2760294, 2759602, 2760471, 2758698, 2773888, 2760726, 2759406, 2774918, 2758829, 2764720, 2764667, 2758691, 2775759,	178	464	5901	1.64329	1	0.476981	31.0754
GOTERM_BP_ALL	GO:0009719~response to endogenous stimulus	7	0.0264	0.0457634	2760294, 2760471, 2759115, 2760726, 2759406, 2774918, 2775364,	178	87	5901	2.66738	1	0.712134	56.8019
GOTERM_BP_ALL	GO:0007275~multicellular organismal development	36	0.1358	1.49894e-07	2758486, 2773975, 2773904, 2764832, 2759385, 2773712, 2775625, 2759515, 2775479, 2759183, 2774677, 2758829, 2775552, 2759368, 2764667, 2775622, 2774003, 2759762, 2773885, 2759115, 2775434, 2775367, 2759458, 2757431, 2756747, 2775656, 2759602, 2772005, 2759486, 2773803, 2773993, 2759271, 2759069, 2758663, 2758625, 2757658,	178	457	5901	2.61151	0.000430254	3.91216e-05	0.000268589
GOTERM_BP_ALL	GO:0022414~reproductive process	8	0.0302	2.77348e-05	2773904, 2773993, 2759115, 2775367, 2758829, 2759336, 2775622, 2756747,	178	31	5901	8.55527	0.0765401	0.00361291	0.0496853
GOTERM_BP_ALL	GO:0045893~positive regulation of transcription, DNA-dependent	10	0.0377	6.78571e-06	2775132, 2773803, 2759803, 2759115, 2759271, 2759592, 2775552, 2758625, 2759368, 2775545,	178	46	5901	7.20689	0.0192933	0.000927276	0.0121583
GOTERM_BP_ALL	GO:0016070~RNA metabolic process	41	0.1547	0.000807006	2775456, 2759618, 2760590, 2758480, 2759803, 2775468, 2759517, 2758469, 2774990, 2775479, 2759183, 2774677, 2775346, 2775552, 2759368, 2764667, 2758691, 2775545, 2775622, 2775132, 2774003, 2766931, 2759115, 2759592, 2775367, 2761491, 2755763, 2757431, 2760294, 2775656, 2764630, 2759214, 2772005, 2773803, 2757661, 2773993, 2759271, 2773797, 2758663, 2759069, 2758625,	178	812	5901	1.67392	0.901515	0.0607227	1.43621
GOTERM_BP_ALL	GO:0048534~hemopoietic or lymphoid organ development	6	0.0226	0.00239297	2773712, 2759602, 2772005, 2774677, 2758625, 2764667,	178	32	5901	6.21594	0.99897	0.115586	4.20216
GOTERM_BP_ALL	GO:0022008~neurogenesis	7	0.0264	0.00320539	2759602, 2773904, 2775434, 2758663, 2759069, 2764832, 2757658,	178	49	5901	4.73596	0.999901	0.140243	5.59048
GOTERM_BP_ALL	GO:0048523~negative regulation of cellular process	15	0.0566	0.000473198	2759793, 2773975, 2775434, 2775367, 2761449, 2772236, 2773712, 2759602, 2758732, 2773888, 2768276, 2775415, 2759069, 2758625, 2758691,	178	168	5901	2.95997	0.74305	0.0403417	0.844519
GOTERM_BP_ALL	GO:0009653~anatomical structure morphogenesis	24	0.0906	4.00598e-09	2759793, 2759762, 2773975, 2773904, 2759115, 2775434, 2759458, 2764832, 2756747, 2775625, 2759602, 2773773, 2759486, 2773993, 2774677, 2759271, 2773797, 2758829, 2759336, 2758663, 2759069, 2775552, 2758625, 2757658,	178	184	5901	4.32413	1.15011e-05	3.83372e-06	7.17815e-06
GOTERM_BP_ALL	GO:0048522~positive regulation of cellular process	21	0.0792	4.34733e-09	2775132, 2775762, 2759762, 2773904, 2759115, 2759803, 2775434, 2759592, 2759602, 2764793, 2772005, 2773803, 2774677, 2759271, 2758829, 2759069, 2775552, 2758625, 2759368, 2775545, 2758691,	178	140	5901	4.97275	1.24811e-05	3.12029e-06	7.7898e-06
GOTERM_BP_ALL	GO:0048519~negative regulation of biological process	17	0.0642	6.61436e-05	2759793, 2773975, 2775434, 2775367, 2761449, 2772236, 2773712, 2759602, 2758732, 2759515, 2773888, 2768276, 2773798, 2775415, 2759069, 2758625, 2758691,	178	176	5901	3.20215	0.172962	0.00822273	0.118454
GOTERM_BP_ALL	GO:0000904~cellular morphogenesis during differentiation	5	0.0189	0.010339	2759602, 2775434, 2758663, 2764832, 2757658,	178	29	5901	5.71581	1	0.314558	16.9912
GOTERM_BP_ALL	GO:0042127~regulation of cell proliferation	9	0.034	0.000263056	2773712, 2759602, 2773993, 2774677, 2775367, 2775434, 2759368, 2758691, 2761449,	178	57	5901	5.23448	0.530146	0.0257097	0.470312
GOTERM_BP_ALL	GO:0048518~positive regulation of biological process	22	0.083	7.40985e-09	2775132, 2775762, 2759762, 2773904, 2759115, 2759803, 2775434, 2759592, 2759602, 2764793, 2772005, 2773803, 2774677, 2759271, 2758829, 2759069, 2775552, 2758625, 2759368, 2775545, 2758691, 2757658,	178	159	5901	4.58703	2.12734e-05	3.54561e-06	1.32774e-05
GOTERM_BP_ALL	GO:0042981~regulation of apoptosis	9	0.034	0.00498288	2759793, 2759602, 2773888, 2775548, 2775434, 2759069, 2775552, 2758691, 2772236,	178	89	5901	3.35242	0.999999	0.180605	8.56203
GOTERM_BP_ALL	GO:0000902~cell morphogenesis	9	0.034	0.00349097	2759793, 2759602, 2759762, 2773773, 2773904, 2775434, 2758663, 2764832, 2757658,	178	84	5901	3.55197	0.999956	0.147316	6.07398
GOTERM_BP_ALL	GO:0048513~organ development	24	0.0906	6.78429e-09	2759762, 2774003, 2773975, 2773904, 2759115, 2775434, 2759458, 2756747, 2773712, 2759602, 2759515, 2772005, 2775479, 2773803, 2773993, 2774677, 2759271, 2758829, 2758663, 2759069, 2775552, 2758625, 2759368, 2764667,	178	189	5901	4.20974	1.94775e-05	3.89553e-06	1.21565e-05
GOTERM_BP_ALL	GO:0016043~cellular component organization and biogenesis	33	0.1245	0.000945681	2775456, 2759793, 2759864, 2773904, 2765931, 2764832, 2759567, 2773712, 2773773, 2757887, 2775479, 2775415, 2758691, 2764667, 2775132, 2759762, 2761200, 2759115, 2760489, 2775434, 2775367, 2755763, 2759602, 2760767, 2759687, 2758732, 2757661, 2768276, 2773797, 2758663, 2755812, 2761478, 2757658,	178	606	5901	1.80529	0.933883	0.0672794	1.68104
GOTERM_BP_ALL	GO:0008285~negative regulation of cell proliferation	4	0.0151	0.0237161	2759602, 2775367, 2775434, 2761449,	178	21	5901	6.31461	1	0.515851	34.9543
GOTERM_BP_ALL	GO:0008283~cell proliferation	11	0.0415	0.000150602	2773712, 2759602, 2773888, 2773993, 2774677, 2775367, 2775434, 2759368, 2759385, 2758691, 2761449,	178	82	5901	4.44718	0.351058	0.0153246	0.269515
GOTERM_BP_ALL	GO:0065008~regulation of biological quality	13	0.0491	0.00310483	2759793, 2764581, 2759115, 2775434, 2756747, 2775353, 2759602, 2773773, 2759515, 2764794, 2759486, 2768276, 2759640,	178	161	5901	2.67684	0.999867	0.138256	5.41968
GOTERM_BP_ALL	GO:0065007~biological regulation	69	0.2604	3.7446e-07	2770125, 2759793, 2773904, 2764581, 2758480, 2759803, 2761449, 2775468, 2775353, 2758469, 2773773, 2774990, 2773888, 2775479, 2759183, 2758829, 2775346, 2775552, 2758691, 2770159, 2759762, 2766931, 2759592, 2775434, 2757431, 2756747, 2760294, 2759602, 2759214, 2773803, 2759486, 2768276, 2773797, 2773798, 2759336, 2759069, 2758663, 2758625, 2775762, 2759618, 2773975, 2772236, 2773712, 2759517, 275…	178	1298	5901	1.7623	0.0010745	7.67882e-05	0.000670978
GOTERM_BP_ALL	GO:0008219~cell death	12	0.0453	0.00180485	2775132, 2759793, 2759602, 2773888, 2773803, 2775548, 2775434, 2756945, 2759069, 2775552, 2758691, 2772236,	178	131	5901	3.0368	0.994408	0.094926	3.18513
GOTERM_BP_ALL	GO:0019222~regulation of metabolic process	43	0.1623	0.000323849	2775762, 2759618, 2758480, 2759803, 2775468, 2759517, 2758469, 2774990, 2764793, 2759183, 2775479, 2774677, 2775346, 2775552, 2759368, 2764667, 2758691, 2775545, 2775622, 2775132, 2770159, 2774003, 2766931, 2759115, 2775434, 2759592, 2775367, 2761491, 2755763, 2757431, 2760294, 2775656, 2759214, 2772005, 2773803, 2757661, 2768276, 2773993, 2759271, 2773797, 2758663, 2759069, 2758625,	178	830	5901	1.7175	0.605416	0.0305219	0.578705
GOTERM_BP_ALL	GO:0050794~regulation of cellular process	60	0.2264	5.58609e-06	2770125, 2759793, 2773904, 2758480, 2759803, 2761449, 2775468, 2758469, 2773773, 2774990, 2773888, 2775479, 2759183, 2758829, 2775346, 2775552, 2758691, 2759762, 2766931, 2759592, 2775434, 2757431, 2760294, 2759602, 2759214, 2773803, 2768276, 2773797, 2759069, 2758663, 2759336, 2758625, 2775762, 2759618, 2773975, 2772236, 2773712, 2759517, 2759515, 2764793, 2775548, 2774677, 2775415, 2759368, 277…	178	1142	5901	1.74177	0.0159098	0.000801564	0.010009
GOTERM_BP_ALL	GO:0019219~regulation of nucleobase, nucleoside, nucleotide and nucleic acid metabolic process	40	0.1509	0.000495077	2775762, 2759618, 2758480, 2759803, 2775468, 2759517, 2758469, 2774990, 2764793, 2775479, 2759183, 2774677, 2775346, 2775552, 2759368, 2764667, 2775545, 2758691, 2775622, 2775132, 2774003, 2759115, 2766931, 2759592, 2775367, 2761491, 2755763, 2757431, 2760294, 2775656, 2759214, 2772005, 2773803, 2757661, 2773993, 2759271, 2773797, 2758663, 2759069, 2758625,	178	766	5901	1.73116	0.758701	0.040953	0.883402
GOTERM_BP_ALL	GO:0050793~regulation of developmental process	7	0.0264	0.00433365	2773712, 2759602, 2772005, 2775434, 2758829, 2759336, 2757658,	178	52	5901	4.46273	0.999996	0.169813	7.48707
GOTERM_BP_ALL	GO:0006139~nucleobase, nucleoside, nucleotide and nucleic acid metabolic process	56	0.2113	0.00135535	2775456, 2758480, 2759803, 2761316, 2775468, 2758469, 2774990, 2775479, 2759183, 2775346, 2774740, 2775552, 2758691, 2766931, 2759592, 2757431, 2760294, 2759214, 2773803, 2773797, 2759069, 2758663, 2758625, 2772773, 2775762, 2760590, 2759618, 2759517, 2760471, 2764793, 2760726, 2774918, 2774677, 2775545, 2764667, 2759368, 2775622, 2775132, 2774003, 2759288, 2759115, 2775367, 2760489, 2775364, 276…	178	1259	5901	1.47458	0.979633	0.0811651	2.40095
GOTERM_BP_ALL	GO:0048468~cell development	21	0.0792	1.394e-06	2775132, 2759793, 2774003, 2773904, 2775434, 2756945, 2764832, 2756747, 2772236, 2759602, 2775479, 2773803, 2773888, 2775548, 2773993, 2773797, 2758663, 2759069, 2775552, 2758691, 2757658,	178	197	5901	3.53394	0.00399417	0.000266776	0.00249782
GOTERM_BP_ALL	GO:0050789~regulation of biological process	63	0.2377	2.19759e-06	2770125, 2759793, 2773904, 2758480, 2759803, 2761449, 2775468, 2758469, 2773773, 2774990, 2773888, 2775479, 2759183, 2758829, 2775346, 2775552, 2758691, 2770159, 2759762, 2766931, 2759592, 2775434, 2757431, 2760294, 2759602, 2759214, 2773803, 2768276, 2773797, 2773798, 2759336, 2759069, 2758663, 2758625, 2775762, 2759618, 2773975, 2772236, 2773712, 2759517, 2759515, 2764793, 2775548, 2774677, 277…	178	1192	5901	1.75214	0.00628942	0.000394252	0.00393769
GOTERM_BP_ALL	GO:0060173~limb development	4	0.0151	0.0132341	2775625, 2759115, 2758829, 2758663,	178	17	5901	7.8004	1	0.36577	21.2365
GOTERM_BP_ALL	GO:0030855~epithelial cell differentiation	3	0.0113	0.0343647	2773993, 2759336, 2756747,	178	10	5901	9.94551	1	0.615631	46.5592
GOTERM_BP_ALL	GO:0007178~transmembrane receptor protein serine/threonine kinase signaling pathway	5	0.0189	0.0146027	2759762, 2759214, 2773975, 2764793, 2758829,	178	32	5901	5.17995	1	0.384575	23.1711
GOTERM_BP_ALL	GO:0008203~cholesterol metabolic process	3	0.0113	0.0343647	2759244, 2759687, 2759115,	178	10	5901	9.94551	1	0.615631	46.5592
GOTERM_BP_ALL	GO:0007167~enzyme linked receptor protein signaling pathway	8	0.0302	0.0111174	2759176, 2759762, 2759214, 2759360, 2773975, 2764793, 2775479, 2758829,	178	82	5901	3.23431	1	0.33049	18.1534
GOTERM_BP_ALL	GO:0044238~primary metabolic process	102	0.3849	0.038984	2775456, 2759793, 2758958, 2764581, 2759803, 2775467, 2775468, 2761461, 2759176, 2759179, 2758970, 2775479, 2759183, 2760926, 2758691, 2766931, 2760294, 2759214, 2773803, 2773797, 2758663, 2758625, 2775762, 2770196, 2775771, 2759244, 2759517, 2760471, 2775548, 2775545, 2764667, 2773885, 2774021, 2759288, 2775260, 2760489, 2758729, 2764630, 2759687, 2761121, 2759271, 2758480, 2773918, 2761316, 275…	178	2966	5901	1.14008	1	0.659388	50.9593
GOTERM_BP_ALL	GO:0044237~cellular metabolic process	104	0.3925	0.0138301	2775456, 2758958, 2759793, 2764581, 2759803, 2775467, 2775468, 2758706, 2761461, 2759176, 2759179, 2758970, 2775479, 2759183, 2760926, 2758691, 2766931, 2760294, 2759214, 2773803, 2773797, 2758663, 2758625, 2775762, 2770196, 2775771, 2759244, 2759517, 2760471, 2775548, 2758049, 2775545, 2764667, 2773885, 2774021, 2759288, 2775260, 2760489, 2758729, 2764630, 2759687, 2761121, 2759271, 2759931, 277…	178	2937	5901	1.17391	1	0.371817	22.0846
GOTERM_BP_ALL	GO:0032990~cell part morphogenesis	7	0.0264	0.00162098	2759602, 2759762, 2773904, 2775434, 2758663, 2764832, 2757658,	178	43	5901	5.39679	0.990511	0.0906757	2.86509
GOTERM_BP_ALL	GO:0032989~cellular structure morphogenesis	9	0.034	0.00349097	2759793, 2759602, 2759762, 2773773, 2773904, 2775434, 2758663, 2764832, 2757658,	178	84	5901	3.55197	0.999956	0.147316	6.07398
GOTERM_BP_ALL	GO:0046483~heterocycle metabolic process	5	0.0189	0.0218109	2758851, 2764581, 2758970, 2759115, 2761475,	178	36	5901	4.6044	1	0.490096	32.6418
GOTERM_BP_ALL	GO:0040007~growth	6	0.0226	0.0471343	2759793, 2759602, 2773773, 2764793, 2775479, 2758829,	178	66	5901	3.01379	1	0.716387	57.9005
GOTERM_BP_ALL	GO:0006575~amino acid derivative metabolic process	4	0.0151	0.0338114	2759602, 2764581, 2758970, 2761475,	178	24	5901	5.52528	1	0.627499	46.0079
GOTERM_BP_ALL	GO:0042592~homeostatic process	7	0.0264	0.0203697	2775353, 2759515, 2764794, 2764581, 2759115, 2756747, 2759640,	178	72	5901	3.22308	1	0.477582	30.8412
GOTERM_BP_ALL	GO:0045597~positive regulation of cell differentiation	4	0.0151	0.00478001	2759602, 2772005, 2775434, 2758829,	178	12	5901	11.0506	0.999999	0.178414	8.22741
GOTERM_BP_ALL	GO:0045595~regulation of cell differentiation	6	0.0226	0.00516006	2773712, 2759602, 2772005, 2775434, 2758829, 2759336,	178	38	5901	5.23448	1	0.184101	8.85335
GOTERM_BP_ALL	GO:0048869~cellular developmental process	30	0.1132	1.26815e-08	2759793, 2773904, 2764832, 2759385, 2772236, 2773712, 2773888, 2775479, 2775548, 2758829, 2775552, 2758691, 2775622, 2775132, 2774003, 2759762, 2775367, 2775434, 2756945, 2756747, 2759602, 2772005, 2773803, 2773993, 2773797, 2759069, 2758663, 2759336, 2758625, 2757658,	178	299	5901	3.32626	3.6408e-05	4.55108e-06	2.27235e-05
GOTERM_BP_ALL	GO:0048858~cell projection morphogenesis	7	0.0264	0.00162098	2759602, 2759762, 2773904, 2775434, 2758663, 2764832, 2757658,	178	43	5901	5.39679	0.990511	0.0906757	2.86509
GOTERM_BP_ALL	GO:0048856~anatomical structure development	33	0.1245	1.70707e-10	2759793, 2773975, 2773904, 2764832, 2773712, 2775625, 2773773, 2759515, 2775479, 2774677, 2758829, 2775552, 2759368, 2764667, 2774003, 2759762, 2759115, 2775434, 2775367, 2759458, 2756747, 2759602, 2772005, 2759486, 2773803, 2773993, 2773797, 2759271, 2759336, 2759069, 2758663, 2758625, 2757658,	178	300	5901	3.64669	4.90101e-07	4.90101e-07	3.05884e-07
GOTERM_BP_ALL	GO:0032774~RNA biosynthetic process	38	0.1434	0.000120596	2759618, 2758480, 2759803, 2775468, 2759517, 2758469, 2774990, 2775479, 2759183, 2774677, 2775346, 2775552, 2759368, 2764667, 2775545, 2758691, 2775622, 2775132, 2774003, 2759115, 2766931, 2759592, 2775367, 2761491, 2755763, 2757431, 2760294, 2775656, 2759214, 2772005, 2773803, 2757661, 2773993, 2759271, 2773797, 2758663, 2759069, 2758625,	178	665	5901	1.89438	0.292666	0.0127423	0.215871
GOTERM_BP_ALL	GO:0003008~system process	9	0.034	0.0237775	2759602, 2775612, 2765537, 2759515, 2759486, 2758629, 2775434, 2775467, 2755760,	178	117	5901	2.55013	1	0.513095	35.0275
GOTERM_BP_ALL	GO:0003006~reproductive developmental process	4	0.0151	0.0180503	2773993, 2759115, 2758829, 2775622,	178	19	5901	6.9793	1	0.440697	27.8476
GOTERM_BP_ALL	GO:0051179~localization	42	0.1585	0.0461032	2775216, 2756524, 2759864, 2773904, 2764653, 2765931, 2773917, 2764832, 2772236, 2773712, 2758973, 2759515, 2764794, 2757887, 2760335, 2774989, 2775210, 2759162, 2775415, 2764720, 2758477, 2759643, 2774674, 2764682, 2761200, 2775730, 2775368, 2759115, 2775192, 2775434, 2759549, 2759602, 2759687, 2758732, 2775387, 2759334, 2775782, 2755753, 2760355, 2775723, 2775378, 2755812,	178	1062	5901	1.31108	1	0.711545	57.0766
GOTERM_BP_ALL	GO:0048812~neurite morphogenesis	5	0.0189	0.00697768	2759602, 2775434, 2758663, 2764832, 2757658,	178	26	5901	6.37532	1	0.229781	11.7916
GOTERM_BP_ALL	GO:0006950~response to stress	13	0.0491	0.0114005	2759793, 2760442, 2759115, 2775364, 2759385, 2760294, 2759602, 2760471, 2773888, 2760726, 2774918, 2759406, 2758829,	178	190	5901	2.26827	1	0.33396	18.5723
GOTERM_BP_ALL	GO:0048771~tissue remodeling	4	0.0151	0.026869	2759602, 2759115, 2774677, 2756747,	178	22	5901	6.02758	1	0.546092	38.6172
GOTERM_BP_ALL	GO:0045449~regulation of transcription	40	0.1509	0.00038919	2775762, 2759618, 2758480, 2759803, 2775468, 2759517, 2758469, 2774990, 2764793, 2775479, 2759183, 2774677, 2775346, 2775552, 2759368, 2764667, 2775545, 2758691, 2775622, 2775132, 2774003, 2759115, 2766931, 2759592, 2775367, 2761491, 2755763, 2757431, 2760294, 2775656, 2759214, 2772005, 2773803, 2757661, 2773993, 2759271, 2773797, 2758663, 2759069, 2758625,	178	757	5901	1.75174	0.67293	0.0354089	0.695082
GOTERM_BP_ALL	GO:0001822~kidney development	3	0.0113	0.0343647	2759762, 2775434, 2775552,	178	10	5901	9.94551	1	0.615631	46.5592
GOTERM_BP_ALL	GO:0000003~reproduction	9	0.034	0.000102223	2773904, 2773993, 2759115, 2775367, 2773797, 2758829, 2759336, 2775622, 2756747,	178	50	5901	5.9673	0.254348	0.0116712	0.18301
GOTERM_BP_ALL	GO:0048736~appendage development	4	0.0151	0.0132341	2775625, 2759115, 2758829, 2758663,	178	17	5901	7.8004	1	0.36577	21.2365
GOTERM_BP_ALL	GO:0031325~positive regulation of cellular metabolic process	13	0.0491	2.45336e-06	2775132, 2775762, 2759115, 2759803, 2759592, 2764793, 2773803, 2759271, 2759069, 2758625, 2775552, 2775545, 2759368,	178	77	5901	5.59704	0.00701885	0.000414244	0.00439598
GOTERM_BP_ALL	GO:0006916~anti-apoptosis	4	0.0151	0.0207766	2775434, 2759069, 2758691, 2772236,	178	20	5901	6.63034	1	0.476987	31.3541
GOTERM_BP_ALL	GO:0048732~gland development	3	0.0113	0.0411868	2773993, 2774677, 2759368,	178	11	5901	9.04137	1	0.676487	52.9349
GOTERM_BP_ALL	GO:0006915~apoptosis	12	0.0453	0.00123238	2775132, 2759793, 2759602, 2773888, 2773803, 2775548, 2775434, 2756945, 2759069, 2775552, 2758691, 2772236,	178	125	5901	3.18256	0.970997	0.0773105	2.18538
GOTERM_BP_ALL	GO:0031323~regulation of cellular metabolic process	40	0.1509	0.00122345	2775762, 2759618, 2758480, 2759803, 2775468, 2759517, 2758469, 2774990, 2764793, 2775479, 2759183, 2774677, 2775346, 2775552, 2759368, 2764667, 2775545, 2758691, 2775622, 2775132, 2774003, 2759115, 2766931, 2759592, 2775367, 2761491, 2755763, 2757431, 2760294, 2775656, 2759214, 2772005, 2773803, 2757661, 2773993, 2759271, 2773797, 2758663, 2759069, 2758625,	178	802	5901	1.65345	0.970243	0.0802772	2.16971
GOTERM_BP_ALL	GO:0048731~system development	26	0.0981	5.30741e-08	2773975, 2773904, 2764832, 2773712, 2759515, 2775479, 2774677, 2758829, 2775552, 2764667, 2759368, 2774003, 2759762, 2759115, 2775434, 2759458, 2756747, 2759602, 2772005, 2773803, 2773993, 2759271, 2759069, 2758663, 2758625, 2757658,	178	245	5901	3.51814	0.000152364	1.52375e-05	9.51013e-05
GOTERM_BP_ALL	GO:0009893~positive regulation of metabolic process	13	0.0491	5.52643e-06	2775132, 2775762, 2759115, 2759803, 2759592, 2764793, 2773803, 2759271, 2759069, 2758625, 2775552, 2775545, 2759368,	178	83	5901	5.19243	0.0157412	0.000834726	0.00990212
GOTERM_BP_ALL	GO:0051094~positive regulation of developmental process	5	0.0189	0.0010733	2759602, 2772005, 2775434, 2758829, 2757658,	178	16	5901	10.3599	0.954182	0.0724395	1.90583
GOTERM_BP_ALL	GO:0043283~biopolymer metabolic process	74	0.2792	0.00122358	2775456, 2764581, 2758480, 2773918, 2759803, 2761316, 2775467, 2775468, 2761461, 2759176, 2758469, 2759179, 2774990, 2775479, 2759183, 2758829, 2775346, 2775552, 2760926, 2758691, 2770159, 2766931, 2759592, 2759358, 2757431, 2760294, 2759882, 2759214, 2773803, 2773797, 2759069, 2758663, 2758625, 2775762, 2759377, 2759618, 2760590, 2770196, 2757678, 2775771, 2759517, 2760471, 2759360, 2758886, 276…	178	1794	5901	1.36746	0.970254	0.0784937	2.16994
GOTERM_BP_ALL	GO:0007423~sensory organ development	6	0.0226	0.00459044	2759602, 2759762, 2775434, 2758829, 2758663, 2775552,	178	37	5901	5.37595	0.999998	0.176554	7.91366
GOTERM_BP_ALL	GO:0009887~organ morphogenesis	13	0.0491	3.24443e-06	2759762, 2773975, 2773904, 2759115, 2775434, 2759458, 2759602, 2759271, 2774677, 2759069, 2758663, 2758625, 2775552,	178	79	5901	5.45534	0.00927151	0.000517353	0.00581339
GOTERM_BP_ALL	GO:0035108~limb morphogenesis	4	0.0151	0.0132341	2775625, 2759115, 2758829, 2758663,	178	17	5901	7.8004	1	0.36577	21.2365
GOTERM_BP_ALL	GO:0035107~appendage morphogenesis	4	0.0151	0.0132341	2775625, 2759115, 2758829, 2758663,	178	17	5901	7.8004	1	0.36577	21.2365
GOTERM_BP_ALL	GO:0007409~axonogenesis	5	0.0189	0.00604329	2759602, 2775434, 2758663, 2764832, 2757658,	178	25	5901	6.63034	1	0.20466	10.2925
GOTERM_BP_ALL	GO:0048699~generation of neurons	7	0.0264	0.00288323	2759602, 2773904, 2775434, 2758663, 2759069, 2764832, 2757658,	178	48	5901	4.83462	0.999749	0.13108	5.04225
GOTERM_BP_ALL	GO:0007399~nervous system development	10	0.0377	0.00489328	2759602, 2759762, 2773904, 2773803, 2775479, 2775434, 2758663, 2759069, 2764832, 2757658,	178	108	5901	3.0696	0.999999	0.17992	8.41438
GOTERM_BP_ALL	GO:0032504~multicellular organism reproduction	4	0.0151	0.00272531	2773993, 2758829, 2759336, 2756747,	178	10	5901	13.2607	0.999604	0.128428	4.7724
GOTERM_BP_ALL	GO:0032502~developmental process	46	0.1736	3.98864e-09	2758486, 2759793, 2773975, 2773904, 2764832, 2759385, 2772236, 2773712, 2775625, 2773773, 2759515, 2759183, 2775479, 2773888, 2775548, 2774677, 2758829, 2775552, 2759368, 2764667, 2758691, 2775622, 2775132, 2759762, 2774003, 2773885, 2759115, 2775434, 2775367, 2759458, 2756945, 2756747, 2757431, 2775656, 2759602, 2772005, 2759486, 2773803, 2773993, 2759271, 2773797, 2759336, 2758663, 2759069, 275…	178	606	5901	2.51646	1.14513e-05	5.72568e-06	7.14708e-06
GOTERM_BP_ALL	GO:0032501~multicellular organismal process	44	0.166	9.78548e-09	2758486, 2773975, 2773904, 2775467, 2764832, 2759385, 2773712, 2775625, 2759515, 2775479, 2759183, 2774677, 2758829, 2775552, 2759368, 2764667, 2775622, 2775132, 2775612, 2774003, 2759762, 2765537, 2773885, 2759115, 2775434, 2775367, 2759458, 2756747, 2757431, 2755760, 2775656, 2759602, 2772005, 2759486, 2773803, 2758629, 2773993, 2759271, 2773798, 2759336, 2758663, 2759069, 2758625, 2757658,	178	579	5901	2.5193	2.80937e-05	4.01344e-06	1.75342e-05
GOTERM_BP_ALL	GO:0043170~macromolecule metabolic process	91	0.3434	0.0239037	2775456, 2758958, 2764581, 2758480, 2773918, 2759803, 2761316, 2775467, 2759567, 2775468, 2761461, 2759176, 2758469, 2759179, 2774990, 2775479, 2759183, 2758829, 2775346, 2775552, 2758691, 2760926, 2770159, 2760442, 2755839, 2766931, 2759592, 2759358, 2757431, 2760294, 2759882, 2759214, 2771261, 2773803, 2768276, 2773797, 2758663, 2759069, 2758625, 2755812, 2772773, 2775762, 2759377, 2759618, 276…	178	2554	5901	1.18121	1	0.511342	35.1778
GOTERM_BP_ALL	GO:0030198~extracellular matrix organization and biogenesis	3	0.0113	0.0484681	2759602, 2759762, 2764667,	178	12	5901	8.28792	1	0.723355	58.944
GOTERM_BP_ALL	GO:0048667~neuron morphogenesis during differentiation	5	0.0189	0.00697768	2759602, 2775434, 2758663, 2764832, 2757658,	178	26	5901	6.37532	1	0.229781	11.7916
GOTERM_BP_ALL	GO:0048666~neuron development	6	0.0226	0.00206855	2759602, 2773904, 2775434, 2758663, 2764832, 2757658,	178	31	5901	6.41646	0.997381	0.104248	3.64239
GOTERM_BP_ALL	GO:0006366~transcription from RNA polymerase II promoter	9	0.034	0.000423283	2773803, 2757661, 2759115, 2759271, 2759592, 2773797, 2775552, 2758625, 2775545,	178	61	5901	4.89123	0.70344	0.0372721	0.755755
GOTERM_BP_ALL	GO:0031175~neurite development	6	0.0226	0.00151756	2759602, 2773904, 2775434, 2758663, 2764832, 2757658,	178	29	5901	6.85897	0.987224	0.0885974	2.68462
GOTERM_BP_ALL	GO:0030182~neuron differentiation	7	0.0264	0.000957951	2759602, 2773904, 2775434, 2758663, 2759069, 2764832, 2757658,	178	39	5901	5.9503	0.936174	0.0664772	1.70267
GOTERM_BP_ALL	GO:0006357~regulation of transcription from RNA polymerase II promoter	7	0.0264	0.00573136	2773803, 2759115, 2759271, 2759592, 2775552, 2758625, 2775545,	178	55	5901	4.21931	1	0.197503	9.7867

## Sheet: Control tissue induced
Category	Term	Count	%	PValue	Genes	List Total	Pop Hits	Pop Total	Fold Enrichment	Bonferroni	Benjamini	FDR
GOTERM_BP_ALL	GO:0048568~embryonic organ development	4	0.0031	0.0249215	2764714, 2756727, 2775552, 2759659,	866	5	5901	5.45127	1	0.22588	36.3783
GOTERM_BP_ALL	GO:0006725~aromatic compound metabolic process	13	0.0102	0.0466441	2759017, 2759974, 2759529, 2758843, 2761450, 2759602, 2758851, 2757654, 2773889, 2758970, 2758597, 2775695, 2758049,	866	49	5901	1.80782	1	0.339209	57.5107
GOTERM_BP_ALL	GO:0043010~camera-type eye development	6	0.0047	0.0088817	2764662, 2755804, 2759168, 2758829, 2759223, 2759659,	866	10	5901	4.08845	1	0.098882	14.7736
GOTERM_BP_ALL	GO:0043009~chordate embryonic development	10	0.0078	0.00353717	2758702, 2764714, 2759480, 2764712, 2757684, 2775783, 2759115, 2775367, 2759069, 2758910,	866	23	5901	2.96265	0.999962	0.0472892	6.15197
GOTERM_BP_ALL	GO:0048534~hemopoietic or lymphoid organ development	17	0.0133	2.36664e-06	2759653, 2773787, 2773905, 2759114, 2758979, 2775502, 2773737, 2775739, 2759659, 2773712, 2759449, 2759602, 2772005, 2775556, 2774677, 2758895, 2764667,	866	32	5901	3.61998	0.0067716	7.54931e-05	0.0042406
GOTERM_BP_ALL	GO:0048523~negative regulation of cellular process	67	0.0524	1.74377e-15	2764714, 2759434, 2759793, 2756926, 2773788, 2757729, 2759558, 2759075, 2773905, 2761455, 2773780, 2775704, 2761449, 2760640, 2774986, 2759299, 2773888, 2775556, 2758691, 2761467, 2758926, 2758686, 2775742, 2775434, 2759352, 2775739, 2760825, 2775321, 2759883, 2759602, 2764698, 2775446, 2756095, 2768276, 2773935, 2775179, 2760818, 2759069, 2774891, 2757471, 2755742, 2773855, 2773975, 2775774, 277…	866	168	5901	2.71752	5.09992e-12	2.31815e-13	3.18634e-12
GOTERM_BP_ALL	GO:0048522~positive regulation of cellular process	59	0.0461	5.84237e-15	2764714, 2758957, 2764712, 2757729, 2759439, 2773904, 2764716, 2759075, 2773905, 2759198, 2759803, 2761455, 2758843, 2759449, 2755790, 2775556, 2758829, 2775552, 2758691, 2759445, 2759584, 2758686, 2759762, 2764683, 2775434, 2759457, 2759592, 2775739, 2759883, 2759602, 2775447, 2756095, 2775324, 2759608, 2763471, 2759069, 2756712, 2775762, 2759974, 2775774, 2764662, 2764793, 2774677, 2775544, 277…	866	140	5901	2.87165	1.68935e-11	6.49703e-13	1.05471e-11
GOTERM_BP_ALL	GO:0042981~regulation of apoptosis	28	0.0219	0.000110353	2759434, 2757471, 2759793, 2773780, 2772236, 2759449, 2755790, 2773888, 2775548, 2775616, 2775544, 2775552, 2758691, 2773731, 2773881, 2758686, 2759108, 2775742, 2775434, 2759660, 2759352, 2759659, 2770039, 2759602, 2756095, 2759608, 2759542, 2759069,	866	89	5901	2.14376	0.271553	0.00232699	0.197552
GOTERM_BP_ALL	GO:0048519~negative regulation of biological process	73	0.0571	4.52206e-18	2764714, 2759434, 2759793, 2756926, 2773788, 2757729, 2759438, 2759558, 2759075, 2773905, 2761455, 2773780, 2775704, 2761449, 2760640, 2774986, 2759299, 2773888, 2775556, 2775208, 2758691, 2761467, 2758926, 2758686, 2775742, 2775434, 2759352, 2775739, 2760825, 2775321, 2759883, 2759602, 2764698, 2775446, 2756095, 2768276, 2773798, 2773935, 2775179, 2760818, 2759069, 2774891, 2757471, 2755742, 277…	866	176	5901	2.8263	1.29828e-14	9.27346e-16	8.1029e-15
GOTERM_BP_ALL	GO:0048518~positive regulation of biological process	65	0.0508	1.11181e-15	2764714, 2758957, 2764712, 2757729, 2759439, 2759075, 2773904, 2764716, 2773905, 2759198, 2759803, 2761455, 2758843, 2774986, 2759449, 2755790, 2775556, 2758829, 2775552, 2758691, 2759445, 2759584, 2758686, 2759762, 2764683, 2775434, 2759457, 2759592, 2761419, 2775739, 2759883, 2759602, 2775447, 2756095, 2775324, 2759608, 2763471, 2759069, 2756712, 2759974, 2775762, 2760340, 2775774, 2764662, 276…	866	159	5901	2.78563	3.18745e-12	1.51767e-13	1.9873e-12
GOTERM_BP_ALL	GO:0048514~blood vessel morphogenesis	19	0.0149	5.09677e-08	2756712, 2773849, 2764712, 2759552, 2759021, 2759075, 2759457, 2761454, 2759458, 2773742, 2759659, 2758522, 2759523, 2759602, 2759299, 2775561, 2757651, 2759125, 2774677,	866	32	5901	4.04586	0.000146317	2.2512e-06	9.13268e-05
GOTERM_BP_ALL	GO:0048513~organ development	99	0.0774	1.25654e-34	2759795, 2773787, 2761454, 2761455, 2759449, 2758701, 2775479, 2759168, 2759762, 2758686, 2775434, 2759457, 2758919, 2759458, 2759223, 2775739, 2756747, 2759480, 2773802, 2758663, 2759205, 2773849, 2759732, 2759021, 2773843, 2775774, 2764662, 2759515, 2775544, 2764667, 2759504, 2773881, 2759943, 2773884, 2775251, 2775503, 2775502, 2758979, 2759520, 2774028, 2759523, 2775783, 2759271, 2759542, 277…	866	189	5901	3.56928	3.60751e-31	6.01252e-32	2.25153e-31
GOTERM_BP_ALL	GO:0030902~hindbrain development	5	0.0039	0.00537403	2764714, 2764662, 2755742, 2759021, 2759659,	866	6	5901	5.67841	1	0.0679047	9.20398
GOTERM_BP_ALL	GO:0030900~forebrain development	11	0.0086	6.49521e-06	2764714, 2759943, 2756713, 2758701, 2759552, 2764698, 2755742, 2773802, 2758979, 2759659, 2775774,	866	15	5901	4.997	0.018475	0.000182805	0.0116379
GOTERM_BP_ALL	GO:0030879~mammary gland development	4	0.0031	0.0111847	2764714, 2758686, 2757684, 2773993,	866	4	5901	6.81409	1	0.118077	18.2531
GOTERM_BP_ALL	GO:0048469~cell maturation	10	0.0078	0.000240375	2759795, 2758957, 2764712, 2757683, 2775783, 2759075, 2773802, 2759168, 2773993, 2775774,	866	17	5901	4.00829	0.498525	0.00462151	0.429844
GOTERM_BP_ALL	GO:0048468~cell development	80	0.0625	4.14056e-19	2775336, 2759795, 2764714, 2759434, 2758957, 2759793, 2764712, 2759552, 2759438, 2759075, 2773904, 2761454, 2773780, 2764584, 2758843, 2758841, 2759299, 2759449, 2758701, 2775561, 2755790, 2775479, 2773888, 2759168, 2775552, 2758691, 2758686, 2775742, 2775434, 2759352, 2775439, 2761419, 2756747, 2770039, 2759883, 2759602, 2773802, 2756095, 2759608, 2773797, 2758933, 2760818, 2758663, 2759069, 277…	866	197	5901	2.76714	1.18876e-15	1.08069e-16	7.4193e-16
GOTERM_BP_ALL	GO:0030855~epithelial cell differentiation	7	0.0055	0.00120676	2764712, 2775561, 2764657, 2773993, 2759336, 2758910, 2756747,	866	10	5901	4.76986	0.96878	0.0187654	2.14041
GOTERM_BP_ALL	GO:0030835~negative regulation of actin filament depolymerization	5	0.0039	0.0313048	2761500, 2773855, 2759108, 2768276, 2759267,	866	9	5901	3.7856	1	0.261671	43.4421
GOTERM_BP_ALL	GO:0030834~regulation of actin filament depolymerization	5	0.0039	0.0462536	2761500, 2773855, 2759108, 2768276, 2759267,	866	10	5901	3.40704	1	0.341022	57.1977
GOTERM_BP_ALL	GO:0006633~fatty acid biosynthetic process	7	0.0055	0.0484677	2773730, 2773987, 2759499, 2774696, 2773888, 2759115, 2758878,	866	19	5901	2.51045	1	0.347571	58.9436
GOTERM_BP_ALL	GO:0006584~catecholamine metabolic process	4	0.0031	0.0444689	2759602, 2759974, 2758597, 2758843,	866	6	5901	4.54273	1	0.339389	55.7396
GOTERM_BP_ALL	GO:0042692~muscle cell differentiation	9	0.007	0.000888348	2759795, 2759299, 2758686, 2757729, 2775783, 2756095, 2759168, 2759542, 2759659,	866	16	5901	3.83292	0.922042	0.0148108	1.57989
GOTERM_BP_ALL	GO:0030516~regulation of axon extension	4	0.0031	0.0111847	2775238, 2759438, 2761419, 2759523,	866	4	5901	6.81409	1	0.118077	18.2531
GOTERM_BP_ALL	GO:0030514~negative regulation of BMP signaling pathway	4	0.0031	0.0444689	2760825, 2773975, 2775179, 2756727,	866	6	5901	4.54273	1	0.339389	55.7396
GOTERM_BP_ALL	GO:0048167~regulation of synaptic plasticity	4	0.0031	0.0249215	2756095, 2775434, 2759542, 2770042,	866	5	5901	5.45127	1	0.22588	36.3783
GOTERM_BP_ALL	GO:0030510~regulation of BMP signaling pathway	4	0.0031	0.0444689	2760825, 2773975, 2775179, 2756727,	866	6	5901	4.54273	1	0.339389	55.7396
GOTERM_BP_ALL	GO:0030509~BMP signaling pathway	7	0.0055	0.00120676	2760825, 2759299, 2759558, 2773975, 2758829, 2775179, 2756727,	866	10	5901	4.76986	0.96878	0.0187654	2.14041
GOTERM_BP_ALL	GO:0009987~cellular process	716	0.5598	1.15626e-05	2759434, 2773788, 2758618, 2773787, 2759438, 2759439, 2759427, 2760525, 2773780, 2760534, 2759449, 2758604, 2773773, 2758602, 2773769, 2760916, 2759443, 2758598, 2759442, 2758597, 2765288, 2773762, 2760926, 2759445, 2758592, 2759444, 2774896, 2760550, 2759466, 2773822, 2759469, 2760547, 2759457, 2760937, 2759459, 2759462, 2759480, 2758639, 2759484, 2773802, 2758629, 2773797, 2758628, 2774891, 277…	866	4553	5901	1.07158	0.0326514	0.000310199	0.0207165
GOTERM_BP_ALL	GO:0009968~negative regulation of signal transduction	13	0.0102	0.000424577	2773788, 2773975, 2775704, 2760640, 2759624, 2773712, 2774986, 2760825, 2775446, 2775556, 2773935, 2775179, 2756727,	866	29	5901	3.05459	0.70454	0.0074978	0.758057
GOTERM_BP_ALL	GO:0009953~dorsal/ventral pattern formation	6	0.0047	0.00108653	2764714, 2757684, 2759125, 2758829, 2775365, 2759659,	866	7	5901	5.84065	0.955892	0.0173815	1.92911
GOTERM_BP_ALL	GO:0009952~anterior/posterior pattern formation	7	0.0055	0.0149537	2758702, 2764662, 2758686, 2759552, 2775179, 2764584, 2759659,	866	15	5901	3.17991	1	0.149567	23.66
GOTERM_BP_ALL	GO:0042476~odontogenesis	8	0.0063	3.90575e-05	2764714, 2759299, 2759558, 2773975, 2773904, 2775544, 2759659, 2759504,	866	9	5901	6.05697	0.106078	0.000911262	0.0699624
GOTERM_BP_ALL	GO:0042475~odontogenesis of dentine-containing teeth	7	0.0055	0.000209676	2764714, 2759299, 2759558, 2773975, 2775544, 2759659, 2759504,	866	8	5901	5.96233	0.452308	0.00408716	0.375044
GOTERM_BP_ALL	GO:0030326~embryonic limb morphogenesis	11	0.0086	6.49521e-06	2760825, 2759794, 2775625, 2758686, 2757684, 2764698, 2759115, 2758663, 2759520, 2759659, 2759721,	866	15	5901	4.997	0.018475	0.000182805	0.0116379
GOTERM_BP_ALL	GO:0030324~lung development	8	0.0063	3.90575e-05	2764714, 2759299, 2755742, 2759089, 2775561, 2756747, 2759659, 2775774,	866	9	5901	6.05697	0.106078	0.000911262	0.0699624
GOTERM_BP_ALL	GO:0030323~respiratory tube development	8	0.0063	3.90575e-05	2764714, 2759299, 2755742, 2759089, 2775561, 2756747, 2759659, 2775774,	866	9	5901	6.05697	0.106078	0.000911262	0.0699624
GOTERM_BP_ALL	GO:0042445~hormone metabolic process	7	0.0055	0.0484677	2759974, 2758988, 2758970, 2758677, 2764584, 2760340, 2759659,	866	19	5901	2.51045	1	0.347571	58.9436
GOTERM_BP_ALL	GO:0042440~pigment metabolic process	8	0.0063	0.0253882	2759017, 2758851, 2773889, 2759115, 2775503, 2775695, 2773759, 2761450,	866	21	5901	2.59584	1	0.224087	36.9219
GOTERM_BP_ALL	GO:0009893~positive regulation of metabolic process	37	0.0289	1.97505e-10	2764714, 2759974, 2775762, 2759439, 2764716, 2759198, 2773905, 2759803, 2761455, 2760340, 2758843, 2764662, 2755790, 2764793, 2775556, 2775552, 2759368, 2775545, 2759445, 2759584, 2775132, 2764683, 2773884, 2759115, 2775503, 2758979, 2759592, 2775501, 2773737, 2759659, 2773740, 2759883, 2775447, 2775324, 2763471, 2759271, 2759069,	866	83	5901	3.03761	5.67036e-07	1.23269e-08	3.53901e-07
GOTERM_BP_ALL	GO:0009892~negative regulation of metabolic process	25	0.0195	2.2459e-05	2764714, 2757729, 2756926, 2773855, 2759558, 2773905, 2761455, 2775774, 2763424, 2774986, 2764749, 2758985, 2758686, 2761500, 2759108, 2758979, 2759114, 2775739, 2759659, 2773740, 2775321, 2764698, 2768276, 2774891, 2759267,	866	69	5901	2.46887	0.0624456	0.000560543	0.0402357
GOTERM_BP_ALL	GO:0009888~tissue development	25	0.0195	2.25772e-09	2764714, 2757729, 2759558, 2759075, 2761455, 2775392, 2775774, 2759299, 2775561, 2755790, 2758829, 2775544, 2756727, 2758519, 2758686, 2759115, 2758919, 2755824, 2774028, 2759659, 2756747, 2773740, 2759480, 2759602, 2759125,	866	46	5901	3.70331	6.4819e-06	1.223e-07	4.04552e-06
GOTERM_BP_ALL	GO:0009887~organ morphogenesis	45	0.0352	1.27232e-17	2764714, 2756712, 2773849, 2764712, 2756713, 2759552, 2759732, 2759021, 2759558, 2773975, 2759075, 2773904, 2761454, 2775774, 2759299, 2757684, 2759089, 2775561, 2774677, 2758895, 2756727, 2775544, 2775552, 2759504, 2773881, 2759762, 2759115, 2775503, 2775434, 2759457, 2773737, 2759458, 2773742, 2759659, 2758522, 2759523, 2760825, 2759602, 2759883, 2764766, 2757651, 2759125, 2759271, 2758663, 275…	866	79	5901	3.88144	3.65282e-14	2.43521e-15	2.27981e-14
GOTERM_BP_ALL	GO:0009880~embryonic pattern specification	7	0.0055	0.00408174	2758686, 2759021, 2759075, 2761454, 2773742, 2759659, 2759523,	866	12	5901	3.97488	0.999992	0.0538838	7.06675
GOTERM_BP_ALL	GO:0030217~T cell differentiation	6	0.0047	0.0216738	2759449, 2773905, 2775556, 2775502, 2775739, 2759659,	866	12	5901	3.40704	1	0.202517	32.4725
GOTERM_BP_ALL	GO:0046903~secretion	19	0.0149	0.000892771	2759502, 2758686, 2759316, 2758483, 2759558, 2773703, 2774024, 2759115, 2775434, 2759457, 2765931, 2759327, 2773710, 2759208, 2775238, 2757651, 2774920, 2761374, 2758507,	866	57	5901	2.27136	0.923026	0.0147132	1.5877
GOTERM_BP_ALL	GO:0006366~transcription from RNA polymerase II promoter	26	0.0203	4.56571e-07	2764714, 2757729, 2759558, 2773905, 2761455, 2775774, 2764662, 2759984, 2755790, 2775552, 2775545, 2773884, 2775503, 2759115, 2759114, 2759592, 2758979, 2775501, 2773737, 2759659, 2773740, 2764698, 2764766, 2757661, 2773797, 2759271,	866	61	5901	2.90437	0.00130996	1.61828e-05	0.000818109
GOTERM_BP_ALL	GO:0006357~regulation of transcription from RNA polymerase II promoter	23	0.018	3.6373e-06	2764714, 2757729, 2759558, 2773884, 2773905, 2759115, 2775503, 2759114, 2758979, 2759592, 2773737, 2775501, 2761455, 2759659, 2775774, 2773740, 2764662, 2764766, 2764698, 2755790, 2759271, 2775552, 2775545,	866	55	5901	2.84953	0.0103884	0.000108772	0.00651734
GOTERM_BP_ALL	GO:0006355~regulation of transcription, DNA-dependent	146	0.1142	3.19911e-08	2759794, 2758716, 2758955, 2759803, 2775709, 2759802, 2761455, 2758133, 2775468, 2775473, 2758700, 2758602, 2759182, 2775479, 2761469, 2759790, 2758691, 2758689, 2760311, 2758686, 2758683, 2766931, 2759223, 2756744, 2759462, 2760019, 2760294, 2759480, 2759214, 2773802, 2775175, 2773797, 2758933, 2758663, 2759974, 2759501, 2759021, 2759493, 2775774, 2764662, 2759517, 2764656, 2758540, 2759507, 277…	866	655	5901	1.51887	9.18421e-05	1.48139e-06	5.73235e-05
GOTERM_BP_ALL	GO:0030182~neuron differentiation	30	0.0235	5.97257e-17	2764714, 2758957, 2759438, 2759021, 2773904, 2764832, 2758843, 2775774, 2758841, 2755790, 2775544, 2774001, 2758985, 2775434, 2773737, 2775365, 2761419, 2759659, 2759523, 2758730, 2759883, 2759602, 2775238, 2773802, 2760818, 2759405, 2758663, 2759069, 2770042, 2757658,	866	39	5901	5.24161	3.18745e-13	1.67644e-14	1.9984e-13
GOTERM_BP_ALL	GO:0046879~hormone secretion	5	0.0039	0.00537403	2759502, 2758686, 2759558, 2759115, 2759457,	866	6	5901	5.67841	1	0.0679047	9.20398
GOTERM_BP_ALL	GO:0006351~transcription, DNA-dependent	147	0.1149	3.64238e-08	2759794, 2758716, 2758955, 2759803, 2775709, 2759802, 2761455, 2758133, 2775468, 2775473, 2758700, 2758602, 2759182, 2775479, 2761469, 2759790, 2758691, 2758689, 2760311, 2758686, 2758683, 2766931, 2759223, 2756744, 2759462, 2760019, 2760294, 2759480, 2759214, 2773802, 2775175, 2773797, 2758933, 2758663, 2759974, 2759501, 2759021, 2759493, 2775774, 2764662, 2759517, 2759984, 2764656, 2758540, 275…	866	662	5901	1.5131	0.000104567	1.65988e-06	6.52663e-05
GOTERM_BP_ALL	GO:0006350~transcription	158	0.1235	4.86326e-06	2775457, 2759795, 2759794, 2758716, 2758955, 2759803, 2758949, 2775709, 2759802, 2761455, 2758133, 2775468, 2775473, 2758700, 2758602, 2759182, 2775479, 2761469, 2759790, 2758691, 2759445, 2758689, 2760311, 2758686, 2758683, 2766931, 2759223, 2756744, 2759462, 2760019, 2760294, 2759480, 2759214, 2775447, 2773802, 2775175, 2773797, 2758933, 2758663, 2759974, 2775762, 2759501, 2759021, 2759493, 277…	866	780	5901	1.38029	0.0138654	0.000142464	0.00871391
GOTERM_BP_ALL	GO:0030154~cell differentiation	126	0.0985	4.3561e-32	2759795, 2759434, 2758957, 2759793, 2773787, 2759438, 2761454, 2764584, 2773780, 2758702, 2759449, 2758701, 2775479, 2759168, 2758691, 2758686, 2759762, 2758922, 2775742, 2775434, 2758919, 2775439, 2775739, 2761419, 2756747, 2759480, 2770039, 2773802, 2773797, 2758933, 2758663, 2770042, 2759974, 2773849, 2759021, 2759969, 2759013, 2775774, 2764662, 2764663, 2764657, 2775548, 2775544, 2773881, 275…	866	299	5901	2.87149	1.25064e-28	1.56329e-29	7.80551e-29
GOTERM_BP_ALL	GO:0046849~bone remodeling	11	0.0086	0.000198224	2764714, 2759299, 2759075, 2759125, 2759115, 2758919, 2755824, 2774028, 2775392, 2756747, 2759659,	866	20	5901	3.74775	0.433999	0.00394469	0.354595
GOTERM_BP_ALL	GO:0009792~embryonic development ending in birth or egg hatching	10	0.0078	0.00353717	2758702, 2764714, 2759480, 2764712, 2757684, 2775783, 2759115, 2775367, 2759069, 2758910,	866	23	5901	2.96265	0.999962	0.0472892	6.15197
GOTERM_BP_ALL	GO:0009790~embryonic development	35	0.0274	9.29703e-11	2764714, 2759794, 2764712, 2775223, 2759021, 2759075, 2761454, 2761455, 2758910, 2758702, 2759153, 2775625, 2757684, 2759089, 2756727, 2759722, 2775552, 2759721, 2758686, 2759762, 2773885, 2759115, 2775503, 2775367, 2759520, 2773742, 2759659, 2759523, 2759480, 2760825, 2764698, 2775783, 2775179, 2758663, 2759069,	866	74	5901	3.22288	2.66918e-07	6.51019e-09	1.6659e-07
GOTERM_BP_ALL	GO:0030098~lymphocyte differentiation	7	0.0055	0.0210226	2759449, 2773905, 2775556, 2759114, 2775502, 2775739, 2759659,	866	16	5901	2.98116	1	0.199586	31.6625
GOTERM_BP_ALL	GO:0030097~hemopoiesis	13	0.0102	0.000286658	2759653, 2773787, 2773905, 2775502, 2758979, 2759114, 2775739, 2759659, 2773712, 2759449, 2759602, 2772005, 2775556,	866	28	5901	3.16368	0.560937	0.00547238	0.512406
GOTERM_BP_ALL	GO:0006310~DNA recombination	11	0.0086	0.00463766	2759449, 2764683, 2775476, 2759984, 2764702, 2760726, 2758579, 2774915, 2764736, 2775739, 2774705,	866	28	5901	2.67696	0.999998	0.0593825	7.9919
GOTERM_BP_ALL	GO:0030042~actin filament depolymerization	5	0.0039	0.0462536	2761500, 2773855, 2759108, 2768276, 2759267,	866	10	5901	3.40704	1	0.341022	57.1977
GOTERM_BP_ALL	GO:0030036~actin cytoskeleton organization and biogenesis	13	0.0102	0.0347524	2773855, 2761500, 2759198, 2759108, 2774987, 2775783, 2756095, 2768276, 2775415, 2759542, 2759267, 2759538, 2770070,	866	47	5901	1.88475	1	0.282412	46.9424
GOTERM_BP_ALL	GO:0030030~cell projection organization and biogenesis	27	0.0211	5.13277e-12	2764714, 2758957, 2759438, 2773855, 2759021, 2773904, 2764832, 2758843, 2758841, 2759919, 2755790, 2775544, 2759504, 2774001, 2759762, 2758985, 2775434, 2761419, 2759659, 2759523, 2759602, 2758730, 2775238, 2759405, 2758663, 2757658, 2759538,	866	43	5901	4.27861	1.47362e-08	4.09339e-10	9.19722e-09
GOTERM_BP_ALL	GO:0030029~actin filament-based process	13	0.0102	0.0466441	2773855, 2761500, 2759198, 2759108, 2774987, 2775783, 2756095, 2768276, 2775415, 2759542, 2759267, 2759538, 2770070,	866	49	5901	1.80782	1	0.339209	57.5107
GOTERM_BP_ALL	GO:0030001~metal ion transport	35	0.0274	0.00417576	2775459, 2768364, 2773852, 2758617, 2773705, 2775397, 2767757, 2759191, 2773710, 2775747, 2773893, 2759515, 2759181, 2764794, 2759168, 2758599, 2775210, 2775208, 2759643, 2774674, 2758926, 2775730, 2759589, 2758748, 2759411, 2775368, 2759457, 2757641, 2760764, 2760017, 2764827, 2764689, 2775786, 2757720, 2755746,	866	148	5901	1.61144	0.999994	0.0545922	7.22384
GOTERM_BP_ALL	GO:0022610~biological adhesion	67	0.0524	1.69793e-07	2758957, 2775216, 2758484, 2759439, 2775342, 2773904, 2758492, 2775711, 2764705, 2758945, 2775471, 2758604, 2764728, 2759919, 2774989, 2759443, 2758598, 2758829, 2758966, 2756740, 2774896, 2758519, 2759762, 2759469, 2755824, 2759358, 2761419, 2758629, 2774891, 2760823, 2760838, 2757471, 2756712, 2773699, 2758900, 2773843, 2775295, 2759252, 2759146, 2758910, 2764832, 2775291, 2775774, 2775624, 275…	866	243	5901	1.87878	0.000487357	6.96391e-06	0.000304244
GOTERM_BP_ALL	GO:0006259~DNA metabolic process	56	0.0438	0.00563893	2775457, 2758716, 2760652, 2758833, 2761316, 2759086, 2759806, 2760534, 2759449, 2775686, 2775476, 2758602, 2758691, 2759584, 2764683, 2759770, 2759052, 2775439, 2775739, 2760294, 2759484, 2775175, 2764702, 2760989, 2758777, 2755742, 2773698, 2759728, 2758427, 2759009, 2761387, 2761114, 2759855, 2760471, 2759984, 2760726, 2775550, 2774916, 2774915, 2775252, 2775132, 2759288, 2759115, 2759114, 277…	866	270	5901	1.41329	1	0.0678692	9.6363
GOTERM_BP_ALL	GO:0022414~reproductive process	16	0.0125	8.26586e-06	2758686, 2759558, 2773904, 2759650, 2759115, 2775367, 2759457, 2756747, 2764649, 2759659, 2773740, 2761039, 2773993, 2758829, 2759336, 2775622,	866	31	5901	3.51695	0.023452	0.000225988	0.0148102
GOTERM_BP_ALL	GO:0022402~cell cycle process	32	0.025	0.000731715	2760412, 2760718, 2758716, 2759732, 2758955, 2775709, 2759009, 2761454, 2773981, 2763424, 2759364, 2775561, 2759239, 2758895, 2759507, 2761328, 2759445, 2761467, 2773731, 2764749, 2759415, 2758686, 2760251, 2759114, 2758808, 2774028, 2758522, 2758730, 2759602, 2758790, 2775783, 2759484,	866	119	5901	1.83236	0.87773	0.0123581	1.30305
GOTERM_BP_ALL	GO:0009653~anatomical structure morphogenesis	96	0.0751	2.25055e-33	2764714, 2758957, 2759794, 2759793, 2764712, 2759552, 2773788, 2757729, 2759438, 2759558, 2759075, 2773904, 2761454, 2761455, 2758843, 2758841, 2774986, 2775684, 2759299, 2758701, 2773773, 2759919, 2759089, 2775561, 2755790, 2758829, 2775552, 2758686, 2759762, 2764683, 2759457, 2775434, 2759458, 2761419, 2756747, 2758522, 2760825, 2759480, 2759602, 2775717, 2775321, 2759883, 2764698, 2759486, 277…	866	184	5901	3.55518	6.46133e-30	9.23047e-31	4.03267e-30
GOTERM_BP_ALL	GO:0022008~neurogenesis	35	0.0274	4.02042e-18	2764714, 2758957, 2764712, 2759552, 2759438, 2759021, 2773904, 2761454, 2764832, 2758843, 2775774, 2758841, 2758701, 2755790, 2775544, 2773881, 2774001, 2758985, 2775434, 2773737, 2775365, 2761419, 2759659, 2759523, 2758730, 2759883, 2759602, 2775238, 2773802, 2760818, 2759405, 2758663, 2759069, 2770042, 2757658,	866	49	5901	4.86721	1.15426e-14	8.87894e-16	7.20402e-15
GOTERM_BP_ALL	GO:0042129~regulation of T cell proliferation	4	0.0031	0.0444689	2756712, 2775556, 2775739, 2759659,	866	6	5901	4.54273	1	0.339389	55.7396
GOTERM_BP_ALL	GO:0046649~lymphocyte activation	13	0.0102	0.000424577	2756712, 2764683, 2773905, 2774024, 2775502, 2759457, 2759114, 2761455, 2775739, 2759659, 2759449, 2773769, 2775556,	866	29	5901	3.05459	0.70454	0.0074978	0.758057
GOTERM_BP_ALL	GO:0042127~regulation of cell proliferation	36	0.0281	4.33047e-16	2764714, 2757471, 2756712, 2755742, 2759075, 2773703, 2761455, 2761449, 2775774, 2763424, 2773712, 2774986, 2775556, 2774677, 2758691, 2759368, 2761467, 2758926, 2758686, 2759114, 2775367, 2775434, 2759457, 2773737, 2759520, 2775739, 2759659, 2773740, 2759480, 2758730, 2759883, 2759602, 2756095, 2773993, 2775179, 2759542,	866	57	5901	4.30363	1.27498e-12	6.37268e-14	7.99361e-13
GOTERM_BP_ALL	GO:0042113~B cell activation	7	0.0055	0.0149537	2759449, 2764683, 2773769, 2774024, 2759114, 2759457, 2775502,	866	15	5901	3.17991	1	0.149567	23.66
GOTERM_BP_ALL	GO:0042110~T cell activation	9	0.007	0.00347035	2756712, 2759449, 2773905, 2775556, 2759457, 2775502, 2761455, 2775739, 2759659,	866	19	5901	3.22773	0.999954	0.047072	6.03914
GOTERM_BP_ALL	GO:0009628~response to abiotic stimulus	13	0.0102	0.00293566	2775793, 2759383, 2759108, 2775503, 2759427, 2775467, 2759352, 2756095, 2764702, 2759542, 2775544, 2773759, 2758691,	866	35	5901	2.53095	0.999784	0.0407271	5.13167
GOTERM_BP_ALL	GO:0042107~cytokine metabolic process	7	0.0055	0.0102165	2775132, 2756712, 2759974, 2756926, 2764683, 2757644, 2759069,	866	14	5901	3.40704	1	0.110409	16.8069
GOTERM_BP_ALL	GO:0042098~T cell proliferation	4	0.0031	0.0444689	2756712, 2775556, 2775739, 2759659,	866	6	5901	4.54273	1	0.339389	55.7396
GOTERM_BP_ALL	GO:0006139~nucleobase, nucleoside, nucleotide and nucleic acid metabolic process	233	0.1822	1.82732e-05	2775457, 2775456, 2758955, 2758949, 2761455, 2758133, 2775468, 2775473, 2760534, 2759449, 2775476, 2758602, 2760054, 2775479, 2761469, 2759445, 2775439, 2759462, 2760019, 2759480, 2775447, 2759484, 2773802, 2773797, 2758628, 2758933, 2759974, 2761378, 2759501, 2759021, 2759009, 2759493, 2761387, 2759517, 2758536, 2760471, 2759984, 2758540, 2775550, 2758535, 2759507, 2775545, 2773884, 2757079, 277…	866	1259	5901	1.26107	0.0511104	0.000464165	0.0327379
GOTERM_BP_ALL	GO:0042089~cytokine biosynthetic process	7	0.0055	0.0102165	2775132, 2756712, 2759974, 2756926, 2764683, 2757644, 2759069,	866	14	5901	3.40704	1	0.110409	16.8069
GOTERM_BP_ALL	GO:0009605~response to external stimulus	21	0.0164	0.0243581	2759793, 2759383, 2757729, 2764683, 2758871, 2775503, 2759114, 2759427, 2759457, 2775467, 2773780, 2759385, 2759014, 2759602, 2758604, 2758936, 2773888, 2758829, 2761465, 2775544, 2773759,	866	87	5901	1.64478	1	0.222717	35.7165
GOTERM_BP_ALL	GO:0065009~regulation of a molecular function	21	0.0164	0.0465371	2759434, 2774001, 2773788, 2759616, 2759115, 2759427, 2759457, 2761455, 2775739, 2759659, 2774986, 2760331, 2775321, 2759034, 2759089, 2759125, 2773766, 2758691, 2759506, 2757659, 2759538,	866	93	5901	1.53866	1	0.339393	57.4252
GOTERM_BP_ALL	GO:0065008~regulation of biological quality	45	0.0352	1.71487e-05	2759793, 2773788, 2773855, 2764581, 2759198, 2759488, 2773710, 2775353, 2774986, 2775684, 2773893, 2773773, 2759515, 2775561, 2764794, 2774920, 2773769, 2775208, 2759640, 2758926, 2761023, 2764683, 2757639, 2761500, 2759108, 2759650, 2759115, 2759457, 2775434, 2773742, 2756747, 2759602, 2775717, 2775239, 2764766, 2759954, 2756095, 2758936, 2759486, 2768276, 2773935, 2759542, 2770042, 2759267, 277…	866	161	5901	1.90456	0.0480419	0.000443454	0.0307235
GOTERM_BP_ALL	GO:0065007~biological regulation	289	0.226	2.61206e-17	2775457, 2759434, 2758957, 2773788, 2759438, 2759439, 2758955, 2758949, 2759427, 2761454, 2761455, 2773780, 2761449, 2758133, 2775468, 2758946, 2775473, 2759449, 2773773, 2758602, 2775479, 2773769, 2761469, 2773766, 2761467, 2759445, 2758926, 2758919, 2775434, 2759457, 2761419, 2759462, 2760019, 2770039, 2759480, 2775446, 2775447, 2773802, 2758936, 2759486, 2773797, 2758933, 2773798, 2774891, 277…	866	1298	5901	1.51716	7.49923e-14	4.41131e-15	4.68045e-14
GOTERM_BP_ALL	GO:0060173~limb development	12	0.0094	3.35145e-06	2760825, 2759794, 2775625, 2758686, 2757684, 2764698, 2759115, 2758829, 2758663, 2759520, 2759659, 2759721,	866	17	5901	4.80994	0.0095759	0.000102357	0.00600516
GOTERM_BP_ALL	GO:0046530~photoreceptor cell differentiation	4	0.0031	0.0444689	2759883, 2764766, 2775561, 2757651,	866	6	5901	4.54273	1	0.339389	55.7396
GOTERM_BP_ALL	GO:0006096~glycolysis	12	0.0094	0.00424942	2759279, 2759314, 2759776, 2759247, 2759547, 2759102, 2760802, 2775399, 2759222, 2773996, 2758878, 2757673,	866	32	5901	2.55528	0.999995	0.0552788	7.34672
GOTERM_BP_ALL	GO:0006066~alcohol metabolic process	24	0.0188	0.00277575	2772773, 2759314, 2759974, 2759115, 2775465, 2775399, 2760802, 2758843, 2759222, 2758878, 2757673, 2759244, 2759279, 2759776, 2759602, 2759247, 2759687, 2759547, 2760054, 2759102, 2758597, 2773995, 2759232, 2773996,	866	87	5901	1.87975	0.999658	0.038736	4.85866
GOTERM_BP_ALL	GO:0021700~developmental maturation	12	0.0094	9.42099e-05	2759795, 2758957, 2759602, 2764712, 2757683, 2775783, 2759075, 2773802, 2759168, 2773993, 2775774, 2759099,	866	22	5901	3.71678	0.236994	0.00201654	0.168676
GOTERM_BP_ALL	GO:0060047~heart contraction	6	0.0047	0.00108653	2759602, 2764712, 2759515, 2759457, 2775208, 2773710,	866	7	5901	5.84065	0.955892	0.0173815	1.92911
GOTERM_BP_ALL	GO:0040008~regulation of growth	15	0.0117	0.000431586	2761023, 2773788, 2764683, 2757639, 2758979, 2773742, 2763424, 2775717, 2775239, 2759602, 2773773, 2757684, 2764766, 2775479, 2773935,	866	37	5901	2.76247	0.710428	0.00757455	0.770524
GOTERM_BP_ALL	GO:0040007~growth	28	0.0219	1.65404e-07	2764714, 2759793, 2773788, 2757729, 2759804, 2763424, 2759299, 2773773, 2757684, 2764793, 2775479, 2758829, 2773726, 2761023, 2764683, 2757639, 2775370, 2758979, 2773874, 2773742, 2759659, 2775239, 2775717, 2759883, 2759602, 2764766, 2773935, 2773996,	866	66	5901	2.89083	0.000474761	6.8822e-06	0.000296379
GOTERM_BP_ALL	GO:0009314~response to radiation	9	0.007	0.00505224	2759383, 2756095, 2764702, 2759427, 2759352, 2775467, 2759542, 2758691, 2773759,	866	20	5901	3.06634	1	0.0642441	8.67617
GOTERM_BP_ALL	GO:0035295~tube development	20	0.0156	2.93032e-09	2764714, 2764712, 2755742, 2759021, 2759075, 2761454, 2758910, 2773742, 2756747, 2775774, 2759659, 2759523, 2775684, 2774986, 2760825, 2759299, 2757684, 2759089, 2775561, 2759486,	866	31	5901	4.39619	8.41291e-06	1.55795e-07	5.25072e-06
GOTERM_BP_ALL	GO:0006007~glucose catabolic process	14	0.0109	0.00264797	2772773, 2759314, 2775399, 2760802, 2759222, 2758878, 2757673, 2759279, 2759776, 2759247, 2759547, 2760054, 2759102, 2773996,	866	39	5901	2.44608	0.999506	0.0375309	4.63999
GOTERM_BP_ALL	GO:0006006~glucose metabolic process	15	0.0117	0.00300675	2772773, 2759314, 2775399, 2760802, 2759222, 2758878, 2757673, 2759279, 2759776, 2759247, 2759547, 2760054, 2759102, 2773995, 2773996,	866	44	5901	2.32298	0.999824	0.0414939	5.2528
GOTERM_BP_ALL	GO:0046394~carboxylic acid biosynthetic process	7	0.0055	0.0484677	2773730, 2773987, 2759499, 2774696, 2773888, 2759115, 2758878,	866	19	5901	2.51045	1	0.347571	58.9436
GOTERM_BP_ALL	GO:0005996~monosaccharide metabolic process	15	0.0117	0.0372594	2772773, 2759314, 2775399, 2760802, 2759222, 2758878, 2757673, 2759279, 2759776, 2759247, 2759547, 2760054, 2759102, 2773995, 2773996,	866	58	5901	1.76226	1	0.294895	49.3581
GOTERM_BP_ALL	GO:0055082~cellular chemical homeostasis	9	0.007	0.0348894	2758926, 2773893, 2759515, 2764794, 2759650, 2774920, 2773769, 2759457, 2775208,	866	27	5901	2.27136	1	0.281045	47.0772
GOTERM_BP_ALL	GO:0035270~endocrine system development	5	0.0039	0.00537403	2764714, 2773802, 2759115, 2774677, 2775774,	866	6	5901	5.67841	1	0.0679047	9.20398
GOTERM_BP_ALL	GO:0046365~monosaccharide catabolic process	14	0.0109	0.00264797	2772773, 2759314, 2775399, 2760802, 2759222, 2758878, 2757673, 2759279, 2759776, 2759247, 2759547, 2760054, 2759102, 2773996,	866	39	5901	2.44608	0.999506	0.0375309	4.63999
GOTERM_BP_ALL	GO:0035239~tube morphogenesis	14	0.0109	1.81946e-06	2764714, 2759021, 2759075, 2761454, 2758910, 2773742, 2759659, 2759523, 2775684, 2774986, 2760825, 2757684, 2759089, 2759486,	866	22	5901	4.33624	0.00521005	6.00404e-05	0.00326016
GOTERM_BP_ALL	GO:0019953~sexual reproduction	9	0.007	0.0348894	2755743, 2756713, 2764766, 2759558, 2761039, 2773993, 2773797, 2758829, 2764649,	866	27	5901	2.27136	1	0.281045	47.0772
GOTERM_BP_ALL	GO:0019935~cyclic-nucleotide-mediated signaling	5	0.0039	0.00202681	2775321, 2759034, 2758748, 2758714, 2756747,	866	5	5901	6.81409	0.997047	0.0303494	3.57016
GOTERM_BP_ALL	GO:0019933~cAMP-mediated signaling	5	0.0039	0.00202681	2775321, 2759034, 2758748, 2758714, 2756747,	866	5	5901	6.81409	0.997047	0.0303494	3.57016
GOTERM_BP_ALL	GO:0003015~heart process	6	0.0047	0.00108653	2759602, 2764712, 2759515, 2759457, 2775208, 2773710,	866	7	5901	5.84065	0.955892	0.0173815	1.92911
GOTERM_BP_ALL	GO:0003013~circulatory system process	10	0.0078	0.000129931	2774986, 2775684, 2759602, 2764712, 2759515, 2775561, 2759486, 2759457, 2775208, 2773710,	866	16	5901	4.2588	0.311374	0.0026423	0.232563
GOTERM_BP_ALL	GO:0003012~muscle system process	8	0.0063	0.00720119	2759919, 2758422, 2759168, 2758629, 2758476, 2775208, 2764803, 2755760,	866	17	5901	3.20663	1	0.084167	12.1467
GOTERM_BP_ALL	GO:0003008~system process	53	0.0414	4.81116e-15	2758719, 2758957, 2764712, 2758837, 2759427, 2775467, 2758843, 2759188, 2759327, 2775684, 2774986, 2773893, 2759919, 2775561, 2759181, 2759089, 2755790, 2773769, 2759168, 2758476, 2775208, 2755779, 2764683, 2775612, 2759589, 2775434, 2759457, 2759602, 2775446, 2756095, 2759486, 2758629, 2770042, 2759974, 2773849, 2759383, 2758422, 2773852, 2773710, 2759515, 2774920, 2773827, 2758752, 2759508, 275…	866	117	5901	3.08672	1.3706e-11	5.48228e-13	8.54872e-12
GOTERM_BP_ALL	GO:0003006~reproductive developmental process	8	0.0063	0.014315	2758686, 2759558, 2759115, 2773993, 2758829, 2759659, 2775622, 2773740,	866	19	5901	2.86909	1	0.146148	22.7681
GOTERM_BP_ALL	GO:0003002~regionalization	17	0.0133	2.13913e-07	2764714, 2774001, 2758686, 2759552, 2761454, 2775365, 2764584, 2759659, 2758702, 2764662, 2760825, 2757684, 2759125, 2774677, 2758829, 2775179, 2758895,	866	28	5901	4.13712	0.000613956	8.41291e-06	0.000383302
GOTERM_BP_ALL	GO:0003001~generation of a signal involved in cell-cell signaling	10	0.0078	1.23241e-05	2759502, 2758686, 2775238, 2759558, 2757651, 2759115, 2759457, 2775434, 2759327, 2773710,	866	13	5901	5.24161	0.0347639	0.000327563	0.0220807
GOTERM_BP_ALL	GO:0019748~secondary metabolic process	8	0.0063	0.0326649	2759017, 2758851, 2773889, 2759115, 2775503, 2775695, 2773759, 2761450,	866	22	5901	2.47785	1	0.269219	44.8483
GOTERM_BP_ALL	GO:0046164~alcohol catabolic process	14	0.0109	0.00433512	2772773, 2759314, 2775399, 2760802, 2759222, 2758878, 2757673, 2759279, 2759776, 2759247, 2759547, 2760054, 2759102, 2773996,	866	41	5901	2.32676	0.999996	0.0558594	7.48951
GOTERM_BP_ALL	GO:0046148~pigment biosynthetic process	8	0.0063	0.014315	2759017, 2758851, 2773889, 2759115, 2775503, 2775695, 2773759, 2761450,	866	19	5901	2.86909	1	0.146148	22.7681
GOTERM_BP_ALL	GO:0035113~embryonic appendage morphogenesis	11	0.0086	6.49521e-06	2760825, 2759794, 2775625, 2758686, 2757684, 2764698, 2759115, 2758663, 2759520, 2759659, 2759721,	866	15	5901	4.997	0.018475	0.000182805	0.0116379
GOTERM_BP_ALL	GO:0035108~limb morphogenesis	12	0.0094	3.35145e-06	2760825, 2759794, 2775625, 2758686, 2757684, 2764698, 2759115, 2758829, 2758663, 2759520, 2759659, 2759721,	866	17	5901	4.80994	0.0095759	0.000102357	0.00600516
GOTERM_BP_ALL	GO:0035107~appendage morphogenesis	12	0.0094	3.35145e-06	2760825, 2759794, 2775625, 2758686, 2757684, 2764698, 2759115, 2758829, 2758663, 2759520, 2759659, 2759721,	866	17	5901	4.80994	0.0095759	0.000102357	0.00600516
GOTERM_BP_ALL	GO:0009057~macromolecule catabolic process	29	0.0227	0.0208323	2772773, 2759314, 2773916, 2775399, 2760340, 2757673, 2759776, 2759247, 2758974, 2760054, 2759102, 2758691, 2759099, 2770159, 2775132, 2761289, 2760802, 2759284, 2775439, 2759222, 2758878, 2760372, 2759659, 2759279, 2759882, 2775446, 2759547, 2773996, 2758929,	866	130	5901	1.52007	1	0.198601	31.424
GOTERM_BP_ALL	GO:0051726~regulation of cell cycle	21	0.0164	0.00630918	2773731, 2759415, 2758686, 2758716, 2759732, 2758955, 2759114, 2775709, 2761454, 2758808, 2774028, 2758522, 2763424, 2758730, 2759602, 2758790, 2775783, 2775561, 2758895, 2759507, 2759445,	866	77	5901	1.85839	1	0.0750238	10.7215
GOTERM_BP_ALL	GO:0045944~positive regulation of transcription from RNA polymerase II promoter	16	0.0125	5.02243e-05	2764714, 2773884, 2759115, 2775503, 2758979, 2759592, 2773737, 2775501, 2761455, 2759659, 2773740, 2764662, 2755790, 2759271, 2775552, 2775545,	866	35	5901	3.11501	0.134283	0.00111719	0.0899566
GOTERM_BP_ALL	GO:0045941~positive regulation of transcription	31	0.0242	2.45878e-10	2764714, 2759974, 2775762, 2764716, 2773905, 2759803, 2761455, 2764662, 2755790, 2764793, 2775552, 2759368, 2775545, 2759445, 2775132, 2759584, 2764683, 2773884, 2759115, 2775503, 2758979, 2759592, 2775501, 2773737, 2759659, 2773740, 2775447, 2775324, 2763471, 2759271, 2759069,	866	62	5901	3.40704	7.05914e-07	1.50195e-08	4.40578e-07
GOTERM_BP_ALL	GO:0051693~actin filament capping	5	0.0039	0.0313048	2761500, 2773855, 2759108, 2768276, 2759267,	866	9	5901	3.7856	1	0.261671	43.4421
GOTERM_BP_ALL	GO:0002521~leukocyte differentiation	7	0.0055	0.0285616	2759449, 2773905, 2775556, 2759114, 2775502, 2775739, 2759659,	866	17	5901	2.8058	1	0.245737	40.5024
GOTERM_BP_ALL	GO:0002520~immune system development	18	0.0141	1.91328e-06	2759653, 2764683, 2773787, 2773905, 2759114, 2758979, 2775502, 2773737, 2775739, 2759659, 2773712, 2759449, 2759602, 2772005, 2775556, 2774677, 2758895, 2764667,	866	35	5901	3.50439	0.00547796	6.17175e-05	0.00342827
GOTERM_BP_ALL	GO:0045935~positive regulation of nucleobase, nucleoside, nucleotide and nucleic acid metabolic process	31	0.0242	1.05291e-09	2764714, 2759974, 2775762, 2764716, 2773905, 2759803, 2761455, 2764662, 2755790, 2764793, 2775552, 2759368, 2775545, 2759445, 2775132, 2759584, 2764683, 2773884, 2759115, 2775503, 2758979, 2759592, 2775501, 2773737, 2759659, 2773740, 2775447, 2775324, 2763471, 2759271, 2759069,	866	65	5901	3.2498	3.0229e-06	5.81327e-08	1.88666e-06
GOTERM_BP_ALL	GO:0045934~negative regulation of nucleobase, nucleoside, nucleotide and nucleic acid metabolic process	16	0.0125	0.00127416	2764714, 2764749, 2758686, 2757729, 2756926, 2759558, 2773905, 2759114, 2758979, 2761455, 2775739, 2775774, 2773740, 2763424, 2775321, 2764698,	866	45	5901	2.42279	0.974279	0.0195918	2.25868
GOTERM_BP_ALL	GO:0051674~localization of cell	30	0.0235	1.79727e-10	2764714, 2758957, 2764712, 2759552, 2763746, 2759438, 2759021, 2773904, 2764832, 2758841, 2758701, 2775561, 2755790, 2775415, 2759722, 2775544, 2759504, 2774001, 2764683, 2759108, 2775434, 2759457, 2775365, 2761419, 2759659, 2759523, 2759602, 2775179, 2760818, 2759405,	866	58	5901	3.52453	5.15995e-07	1.17272e-08	3.22045e-07
GOTERM_BP_ALL	GO:0008544~epidermis development	8	0.0063	0.00189657	2759480, 2759602, 2759558, 2755790, 2775544, 2759659, 2775774, 2773740,	866	14	5901	3.89376	0.995705	0.0287249	3.3444
GOTERM_BP_ALL	GO:0019320~hexose catabolic process	14	0.0109	0.00264797	2772773, 2759314, 2775399, 2760802, 2759222, 2758878, 2757673, 2759279, 2759776, 2759247, 2759547, 2760054, 2759102, 2773996,	866	39	5901	2.44608	0.999506	0.0375309	4.63999
GOTERM_BP_ALL	GO:0045893~positive regulation of transcription, DNA-dependent	22	0.0172	4.39552e-07	2764714, 2759584, 2775132, 2759974, 2764683, 2773884, 2759115, 2775503, 2759803, 2758979, 2759592, 2773737, 2775501, 2761455, 2759659, 2773740, 2764662, 2755790, 2759271, 2775552, 2759368, 2775545,	866	46	5901	3.25891	0.00126116	1.57743e-05	0.000787613
GOTERM_BP_ALL	GO:0019318~hexose metabolic process	15	0.0117	0.0281595	2772773, 2759314, 2775399, 2760802, 2759222, 2758878, 2757673, 2759279, 2759776, 2759247, 2759547, 2760054, 2759102, 2773995, 2773996,	866	56	5901	1.8252	1	0.243409	40.0596
GOTERM_BP_ALL	GO:0045892~negative regulation of transcription, DNA-dependent	12	0.0094	0.00123514	2763424, 2764714, 2758686, 2756926, 2764698, 2757729, 2759558, 2773905, 2759114, 2761455, 2775774, 2773740,	866	28	5901	2.92032	0.971226	0.0190994	2.19022
GOTERM_BP_ALL	GO:0008361~regulation of cell size	12	0.0094	0.00554784	2761023, 2759602, 2775239, 2759793, 2775717, 2757639, 2764683, 2773773, 2773788, 2773935, 2773742, 2773996,	866	33	5901	2.47785	1	0.0673708	9.48786
GOTERM_BP_ALL	GO:0008285~negative regulation of cell proliferation	12	0.0094	5.42402e-05	2763424, 2758926, 2774986, 2759602, 2755742, 2759114, 2775367, 2775434, 2775179, 2761449, 2761467, 2759659,	866	21	5901	3.89376	0.144208	0.00119719	0.0971462
GOTERM_BP_ALL	GO:0008284~positive regulation of cell proliferation	17	0.0133	2.13913e-07	2764714, 2756712, 2758686, 2759075, 2759457, 2773737, 2775739, 2775774, 2759659, 2758730, 2759883, 2759602, 2756095, 2775556, 2774677, 2759542, 2759368,	866	28	5901	4.13712	0.000613956	8.41291e-06	0.000383302
GOTERM_BP_ALL	GO:0008283~cell proliferation	47	0.0367	1.54857e-18	2757471, 2764714, 2756712, 2755742, 2759732, 2758714, 2759558, 2759075, 2773703, 2761454, 2761455, 2761449, 2759385, 2775774, 2763424, 2773712, 2774986, 2775561, 2773888, 2775556, 2774677, 2758895, 2758691, 2759368, 2761467, 2758926, 2758686, 2759114, 2775434, 2775367, 2759457, 2773737, 2774028, 2759520, 2775739, 2759659, 2773740, 2758522, 2759480, 2758730, 2759602, 2759883, 2756095, 2773993, 277…	866	82	5901	3.90564	4.44596e-15	3.70497e-16	2.77483e-15
GOTERM_BP_ALL	GO:0008219~cell death	38	0.0297	3.67493e-05	2775336, 2759434, 2757471, 2759793, 2759969, 2773780, 2758843, 2772236, 2763424, 2759449, 2755790, 2773888, 2775548, 2775616, 2775544, 2775552, 2758691, 2773731, 2773881, 2775132, 2758686, 2759108, 2775742, 2759660, 2775434, 2756945, 2759352, 2775439, 2759659, 2770039, 2759883, 2759602, 2756095, 2759608, 2758933, 2759069, 2759542, 2773998,	866	131	5901	1.97661	0.100134	0.000878856	0.065829
GOTERM_BP_ALL	GO:0019226~transmission of nerve impulse	18	0.0141	6.57886e-07	2758957, 2773849, 2759974, 2764683, 2775434, 2759457, 2758843, 2759327, 2773710, 2759602, 2775238, 2755790, 2756095, 2757651, 2773769, 2758752, 2759542, 2770042,	866	33	5901	3.71678	0.00188701	2.30338e-05	0.00117883
GOTERM_BP_ALL	GO:0019222~regulation of metabolic process	179	0.14	7.62176e-09	2775457, 2759795, 2759794, 2758716, 2759439, 2758955, 2759198, 2759803, 2758949, 2775709, 2759802, 2761455, 2758133, 2775468, 2775473, 2758700, 2758602, 2759182, 2775479, 2761469, 2759790, 2758691, 2759445, 2758689, 2760311, 2758686, 2758683, 2758677, 2766931, 2775434, 2759770, 2759223, 2756744, 2775739, 2759462, 2760019, 2760294, 2759480, 2759214, 2775447, 2773802, 2775175, 2773797, 2758933, 275…	866	830	5901	1.46954	2.18818e-05	3.77277e-07	1.36571e-05
GOTERM_BP_ALL	GO:0019219~regulation of nucleobase, nucleoside, nucleotide and nucleic acid metabolic process	158	0.1235	1.56716e-06	2775457, 2759795, 2759794, 2758716, 2758955, 2759803, 2758949, 2775709, 2759802, 2761455, 2758133, 2775468, 2775473, 2758700, 2758602, 2759182, 2775479, 2761469, 2759790, 2758691, 2759445, 2758689, 2760311, 2758686, 2758683, 2766931, 2759770, 2759223, 2756744, 2775739, 2759462, 2760019, 2760294, 2759480, 2759214, 2775447, 2773802, 2775175, 2773797, 2758933, 2758663, 2759974, 2775762, 2759501, 275…	866	766	5901	1.40552	0.00448921	5.23163e-05	0.00280809
GOTERM_BP_ALL	GO:0008203~cholesterol metabolic process	5	0.0039	0.0462536	2759244, 2759687, 2759115, 2775465, 2759232,	866	10	5901	3.40704	1	0.341022	57.1977
GOTERM_BP_ALL	GO:0032990~cell part morphogenesis	27	0.0211	5.13277e-12	2764714, 2758957, 2759438, 2773855, 2759021, 2773904, 2764832, 2758843, 2758841, 2759919, 2755790, 2775544, 2759504, 2774001, 2759762, 2758985, 2775434, 2761419, 2759659, 2759523, 2759602, 2758730, 2775238, 2759405, 2758663, 2757658, 2759538,	866	43	5901	4.27861	1.47362e-08	4.09339e-10	9.19722e-09
GOTERM_BP_ALL	GO:0008016~regulation of heart contraction	6	0.0047	0.00108653	2759602, 2764712, 2759515, 2759457, 2775208, 2773710,	866	7	5901	5.84065	0.955892	0.0173815	1.92911
GOTERM_BP_ALL	GO:0032989~cellular structure morphogenesis	44	0.0344	2.15339e-15	2757471, 2764714, 2758957, 2759793, 2773788, 2773855, 2759438, 2759021, 2773904, 2758910, 2764832, 2758843, 2758841, 2758701, 2773773, 2759919, 2775561, 2755790, 2775544, 2759504, 2761023, 2774001, 2758985, 2759762, 2764683, 2757639, 2775434, 2761419, 2773742, 2759659, 2759523, 2758730, 2759602, 2775717, 2775321, 2775239, 2775238, 2757651, 2759405, 2773935, 2758663, 2773996, 2759538, 2757658,	866	84	5901	3.56928	6.05616e-12	2.63345e-13	3.77476e-12
GOTERM_BP_ALL	GO:0008015~blood circulation	10	0.0078	0.000129931	2774986, 2775684, 2759602, 2764712, 2759515, 2775561, 2759486, 2759457, 2775208, 2773710,	866	16	5901	4.2588	0.311374	0.0026423	0.232563
GOTERM_BP_ALL	GO:0051402~neuron apoptosis	6	0.0047	0.00108653	2759602, 2756095, 2755790, 2775434, 2759352, 2759542,	866	7	5901	5.84065	0.955892	0.0173815	1.92911
GOTERM_BP_ALL	GO:0007631~feeding behavior	4	0.0031	0.0249215	2764766, 2757651, 2775434, 2759405,	866	5	5901	5.45127	1	0.22588	36.3783
GOTERM_BP_ALL	GO:0018958~phenol metabolic process	4	0.0031	0.0444689	2759602, 2759974, 2758597, 2758843,	866	6	5901	4.54273	1	0.339389	55.7396
GOTERM_BP_ALL	GO:0007612~learning	6	0.0047	0.000353205	2756095, 2758495, 2759457, 2759542, 2774028, 2759341,	866	6	5901	6.81409	0.637319	0.00656427	0.631006
GOTERM_BP_ALL	GO:0007611~learning and/or memory	7	0.0055	0.00408174	2759762, 2756095, 2758495, 2759457, 2759542, 2774028, 2759341,	866	12	5901	3.97488	0.999992	0.0538838	7.06675
GOTERM_BP_ALL	GO:0007610~behavior	20	0.0156	1.52564e-07	2759762, 2764683, 2758495, 2775434, 2759457, 2774028, 2758843, 2773710, 2759480, 2759602, 2773893, 2764766, 2756095, 2757651, 2773769, 2773755, 2759405, 2759542, 2761465, 2759341,	866	37	5901	3.68329	0.000437914	6.6365e-06	0.000273372
GOTERM_BP_ALL	GO:0007608~sensory perception of smell	5	0.0039	0.0462536	2758719, 2758837, 2775612, 2755779, 2759188,	866	10	5901	3.40704	1	0.341022	57.1977
GOTERM_BP_ALL	GO:0002009~morphogenesis of an epithelium	10	0.0078	0.000240375	2764714, 2764712, 2757684, 2775561, 2764657, 2773993, 2759336, 2758910, 2756747, 2758507,	866	17	5901	4.00829	0.498525	0.00462151	0.429844
GOTERM_BP_ALL	GO:0007601~visual perception	10	0.0078	0.0358606	2773849, 2759383, 2759589, 2759181, 2773852, 2759427, 2773827, 2775467, 2759239, 2764787,	866	32	5901	2.1294	1	0.286959	48.0234
GOTERM_BP_ALL	GO:0007600~sensory perception	22	0.0172	3.66252e-05	2758719, 2773849, 2758837, 2759383, 2775612, 2759589, 2758748, 2773852, 2775503, 2759427, 2775467, 2759188, 2773893, 2775238, 2775446, 2759089, 2759181, 2773827, 2759239, 2755779, 2759508, 2764787,	866	58	5901	2.58465	0.0998131	0.000883247	0.0656068
GOTERM_BP_ALL	GO:0045664~regulation of neuron differentiation	7	0.0055	0.000209676	2764714, 2758957, 2775238, 2775434, 2760818, 2770042, 2775774,	866	8	5901	5.96233	0.452308	0.00408716	0.375044
GOTERM_BP_ALL	GO:0007569~cell aging	4	0.0031	0.0249215	2758686, 2756095, 2759542, 2761467,	866	5	5901	5.45127	1	0.22588	36.3783
GOTERM_BP_ALL	GO:0007568~aging	5	0.0039	0.00537403	2758686, 2756095, 2759728, 2759542, 2761467,	866	6	5901	5.67841	1	0.0679047	9.20398
GOTERM_BP_ALL	GO:0051301~cell division	13	0.0102	0.0212074	2773731, 2760718, 2759415, 2760251, 2756746, 2759364, 2759602, 2758790, 2774922, 2758764, 2759507, 2761328, 2759445,	866	44	5901	2.01325	1	0.200514	31.8933
GOTERM_BP_ALL	GO:0018212~peptidyl-tyrosine modification	6	0.0047	0.0088817	2759943, 2774001, 2759883, 2758701, 2759439, 2775556,	866	10	5901	4.08845	1	0.098882	14.7736
GOTERM_BP_ALL	GO:0007548~sex differentiation	7	0.0055	0.0376826	2758686, 2759558, 2773993, 2758829, 2759659, 2775622, 2773740,	866	18	5901	2.64992	1	0.296949	49.7555
GOTERM_BP_ALL	GO:0001944~vasculature development	21	0.0164	2.27453e-08	2756712, 2773849, 2764712, 2759552, 2759021, 2759075, 2773843, 2759457, 2761454, 2759458, 2773742, 2759659, 2758522, 2759523, 2759299, 2759602, 2775561, 2757651, 2759125, 2774677, 2759099,	866	37	5901	3.86746	6.52997e-05	1.08836e-06	4.07564e-05
GOTERM_BP_ALL	GO:0018193~peptidyl-amino acid modification	9	0.007	0.0172313	2761461, 2759943, 2774001, 2759883, 2758701, 2759439, 2764581, 2775556, 2761475,	866	24	5901	2.55528	1	0.169895	26.7618
GOTERM_BP_ALL	GO:0051261~protein depolymerization	7	0.0055	0.0102165	2758985, 2761500, 2773855, 2759108, 2768276, 2759267, 2773981,	866	14	5901	3.40704	1	0.110409	16.8069
GOTERM_BP_ALL	GO:0051258~protein polymerization	12	0.0094	0.000862522	2757636, 2759363, 2759229, 2760713, 2759108, 2758936, 2759198, 2760251, 2773721, 2758827, 2773899, 2755812,	866	27	5901	3.02848	0.916036	0.0144671	1.53429
GOTERM_BP_ALL	GO:0007519~skeletal muscle development	11	0.0086	0.000198224	2759795, 2759299, 2758686, 2775783, 2773884, 2775251, 2775479, 2759168, 2758201, 2775636, 2760963,	866	20	5901	3.74775	0.433999	0.00394469	0.354595
GOTERM_BP_ALL	GO:0045597~positive regulation of cell differentiation	7	0.0055	0.00408174	2764714, 2758957, 2759602, 2757729, 2772005, 2775434, 2758829,	866	12	5901	3.97488	0.999992	0.0538838	7.06675
GOTERM_BP_ALL	GO:0007517~muscle development	23	0.018	7.54071e-10	2759795, 2773849, 2758686, 2757729, 2773884, 2758422, 2775251, 2759114, 2761455, 2775636, 2759659, 2759299, 2759883, 2764698, 2759515, 2775783, 2756095, 2775479, 2759168, 2758201, 2759542, 2760963, 2759205,	866	38	5901	4.12432	2.16494e-06	4.24498e-08	1.35119e-06
GOTERM_BP_ALL	GO:0045596~negative regulation of cell differentiation	11	0.0086	6.21082e-05	2773712, 2759299, 2759883, 2758686, 2775783, 2759558, 2759075, 2760818, 2756727, 2759659, 2775774,	866	18	5901	4.16416	0.163324	0.00134998	0.111231
GOTERM_BP_ALL	GO:0045595~regulation of cell differentiation	22	0.0172	5.88929e-09	2764714, 2758957, 2758686, 2757729, 2759558, 2759075, 2775434, 2775774, 2759659, 2773712, 2759480, 2759299, 2759883, 2759602, 2775238, 2775783, 2772005, 2758829, 2760818, 2759336, 2756727, 2770042,	866	38	5901	3.945	1.6908e-05	2.96634e-07	1.05528e-05
GOTERM_BP_ALL	GO:0051249~regulation of lymphocyte activation	6	0.0047	0.0310632	2756712, 2759449, 2764683, 2775556, 2775739, 2759659,	866	13	5901	3.14496	1	0.261401	43.1889
GOTERM_BP_ALL	GO:0051248~negative regulation of protein metabolic process	9	0.007	0.0172313	2756926, 2758985, 2761500, 2773855, 2759108, 2768276, 2774891, 2759267, 2759659,	866	24	5901	2.55528	1	0.169895	26.7618
GOTERM_BP_ALL	GO:0051247~positive regulation of protein metabolic process	7	0.0055	0.0376826	2775132, 2759883, 2764683, 2759439, 2759198, 2775556, 2760340,	866	18	5901	2.64992	1	0.296949	49.7555
GOTERM_BP_ALL	GO:0051246~regulation of protein metabolic process	21	0.0164	0.000685071	2770159, 2775132, 2759974, 2756926, 2758985, 2764683, 2761500, 2773855, 2775248, 2759439, 2759108, 2759198, 2760340, 2759659, 2759883, 2768276, 2775556, 2759069, 2774891, 2759267, 2759538,	866	65	5901	2.20147	0.860196	0.0116431	1.22046
GOTERM_BP_ALL	GO:0018108~peptidyl-tyrosine phosphorylation	6	0.0047	0.0088817	2759943, 2774001, 2759883, 2758701, 2759439, 2775556,	866	10	5901	4.08845	1	0.098882	14.7736
GOTERM_BP_ALL	GO:0007507~heart development	13	0.0102	0.000286658	2764714, 2773849, 2764712, 2757729, 2773787, 2761454, 2759659, 2773740, 2759523, 2759602, 2759299, 2775783, 2759515,	866	28	5901	3.16368	0.560937	0.00547238	0.512406
GOTERM_BP_ALL	GO:0051239~regulation of multicellular organismal process	20	0.0156	1.17781e-06	2756712, 2764712, 2764683, 2774024, 2758919, 2759457, 2761455, 2775739, 2759659, 2773710, 2775684, 2774986, 2759602, 2759449, 2759515, 2756095, 2775556, 2758752, 2775208, 2759542,	866	41	5901	3.32395	0.00337578	4.0255e-05	0.00211044
GOTERM_BP_ALL	GO:0032774~RNA biosynthetic process	147	0.1149	4.95189e-08	2759794, 2758716, 2758955, 2759803, 2775709, 2759802, 2761455, 2758133, 2775468, 2775473, 2758700, 2758602, 2759182, 2775479, 2761469, 2759790, 2758691, 2758689, 2760311, 2758686, 2758683, 2766931, 2759223, 2756744, 2759462, 2760019, 2760294, 2759480, 2759214, 2773802, 2775175, 2773797, 2758933, 2758663, 2759974, 2759501, 2759021, 2759493, 2775774, 2764662, 2759517, 2759984, 2764656, 2758540, 275…	866	665	5901	1.50627	0.000142159	2.22138e-06	8.87308e-05
GOTERM_BP_ALL	GO:0051234~establishment of localization	173	0.1353	0.0104221	2775459, 2775216, 2775458, 2773787, 2758617, 2759796, 2775465, 2760041, 2773780, 2758945, 2759191, 2775706, 2758973, 2759181, 2757887, 2773769, 2759168, 2758599, 2764602, 2759442, 2775210, 2775694, 2775208, 2758926, 2760548, 2758686, 2761200, 2773822, 2770288, 2775730, 2759229, 2758677, 2775192, 2756748, 2759457, 2775434, 2759770, 2758914, 2759208, 2760017, 2758639, 2758940, 2758633, 2761424, 277…	866	1007	5901	1.17064	1	0.112093	17.116
GOTERM_BP_ALL	GO:0051216~cartilage development	7	0.0055	0.00232719	2759299, 2758519, 2759075, 2758919, 2758829, 2756727, 2773740,	866	11	5901	4.33624	0.998756	0.0340651	4.08891
GOTERM_BP_ALL	GO:0051179~localization	203	0.1587	9.42432e-06	2758957, 2775459, 2775458, 2773787, 2759438, 2758617, 2775465, 2760041, 2773780, 2758945, 2758973, 2773769, 2758599, 2759442, 2760548, 2758926, 2773822, 2775434, 2759457, 2758914, 2761419, 2760017, 2758639, 2758940, 2758633, 2761424, 2770042, 2759502, 2773855, 2759021, 2773852, 2759488, 2760841, 2759515, 2771151, 2775544, 2759504, 2759030, 2758987, 2758989, 2773873, 2759948, 2775499, 2759523, 275…	866	1062	5901	1.3025	0.0266946	0.000255225	0.0168857
GOTERM_BP_ALL	GO:0001822~kidney development	8	0.0063	0.000113681	2764714, 2760825, 2759762, 2775434, 2761454, 2756727, 2775552, 2759659,	866	10	5901	5.45127	0.278482	0.00236241	0.203505
GOTERM_BP_ALL	GO:0051146~striated muscle cell differentiation	5	0.0039	0.0462536	2757729, 2775783, 2756095, 2759542, 2759659,	866	10	5901	3.40704	1	0.341022	57.1977
GOTERM_BP_ALL	GO:0001816~cytokine production	8	0.0063	0.00720119	2775132, 2756712, 2759974, 2756926, 2764683, 2757644, 2759457, 2759069,	866	17	5901	3.20663	1	0.084167	12.1467
GOTERM_BP_ALL	GO:0045449~regulation of transcription	155	0.1212	3.20639e-06	2775457, 2759795, 2759794, 2758716, 2758955, 2759803, 2758949, 2775709, 2759802, 2761455, 2758133, 2775468, 2775473, 2758700, 2758602, 2759182, 2775479, 2761469, 2759790, 2758691, 2759445, 2758689, 2760311, 2758686, 2758683, 2766931, 2759223, 2756744, 2759462, 2760019, 2760294, 2759480, 2759214, 2775447, 2773802, 2775175, 2773797, 2758933, 2758663, 2759974, 2775762, 2759501, 2759021, 2759493, 277…	866	757	5901	1.39522	0.00916333	0.000101155	0.00574525
GOTERM_BP_ALL	GO:0045445~myoblast differentiation	5	0.0039	0.0462536	2759795, 2759299, 2758686, 2775783, 2759168,	866	10	5901	3.40704	1	0.341022	57.1977
GOTERM_BP_ALL	GO:0051129~negative regulation of cellular component organization and biogenesis	7	0.0055	0.0066508	2758985, 2761500, 2773855, 2759108, 2760251, 2768276, 2759267,	866	13	5901	3.66912	1	0.0782897	11.2699
GOTERM_BP_ALL	GO:0051128~regulation of cellular component organization and biogenesis	9	0.007	0.0097953	2758985, 2761500, 2773855, 2759108, 2759198, 2760251, 2768276, 2759267, 2759538,	866	22	5901	2.78758	1	0.108114	16.1703
GOTERM_BP_ALL	GO:0007423~sensory organ development	20	0.0156	1.52564e-07	2759762, 2759021, 2755804, 2775503, 2775434, 2761454, 2759223, 2775774, 2759659, 2764662, 2759883, 2759602, 2764766, 2759089, 2775561, 2757651, 2759168, 2758829, 2758663, 2775552,	866	37	5901	3.68329	0.000437914	6.6365e-06	0.000273372
GOTERM_BP_ALL	GO:0007420~brain development	18	0.0141	4.88191e-09	2764714, 2774001, 2759943, 2756713, 2755742, 2759552, 2759021, 2758979, 2759223, 2775774, 2759659, 2764662, 2758701, 2764698, 2773802, 2755790, 2756727, 2775512,	866	26	5901	4.71745	1.40159e-05	2.50285e-07	8.7477e-06
GOTERM_BP_ALL	GO:0001775~cell activation	15	0.0117	0.000150934	2756712, 2764683, 2773905, 2774024, 2775502, 2759457, 2759114, 2761455, 2775739, 2759659, 2759449, 2773769, 2758936, 2775556, 2764667,	866	34	5901	3.00622	0.351677	0.00304722	0.270108
GOTERM_BP_ALL	GO:0007417~central nervous system development	24	0.0188	2.89842e-12	2764714, 2758957, 2774001, 2759943, 2756713, 2759552, 2755742, 2759021, 2758979, 2773737, 2764584, 2759223, 2759659, 2775774, 2764662, 2758701, 2764698, 2773802, 2755790, 2759125, 2760818, 2756727, 2775544, 2775512,	866	34	5901	4.80994	8.32148e-09	2.68435e-10	5.19363e-09
GOTERM_BP_ALL	GO:0051094~positive regulation of developmental process	10	0.0078	0.000129931	2764714, 2758957, 2759602, 2757729, 2775238, 2772005, 2775434, 2758829, 2761419, 2757658,	866	16	5901	4.2588	0.311374	0.0026423	0.232563
GOTERM_BP_ALL	GO:0051093~negative regulation of developmental process	14	0.0109	1.81946e-06	2758686, 2759438, 2759558, 2759075, 2775434, 2775774, 2759659, 2759523, 2773712, 2759883, 2759299, 2775783, 2760818, 2756727,	866	22	5901	4.33624	0.00521005	6.00404e-05	0.00326016
GOTERM_BP_ALL	GO:0007411~axon guidance	14	0.0109	1.5266e-07	2764714, 2774001, 2758957, 2759438, 2759021, 2775434, 2764832, 2761419, 2759659, 2758841, 2759523, 2759602, 2755790, 2775544,	866	19	5901	5.02091	0.000438191	6.44538e-06	0.000273545
GOTERM_BP_ALL	GO:0001764~neuron migration	8	0.0063	0.000572643	2758957, 2774001, 2764712, 2758701, 2759552, 2759405, 2760818, 2775365,	866	12	5901	4.54273	0.806897	0.00985789	1.02114
GOTERM_BP_ALL	GO:0007409~axonogenesis	19	0.0149	1.44561e-10	2764714, 2758957, 2774001, 2759438, 2759021, 2775434, 2764832, 2761419, 2759659, 2758841, 2759523, 2758730, 2759602, 2775238, 2755790, 2759405, 2758663, 2775544, 2757658,	866	25	5901	5.17871	4.15035e-07	9.88179e-09	2.59033e-07
GOTERM_BP_ALL	GO:0001763~morphogenesis of a branching structure	10	0.0078	4.35966e-06	2764714, 2760825, 2759089, 2759021, 2759075, 2761454, 2773742, 2759659, 2758841, 2759523,	866	12	5901	5.67841	0.0124386	0.000129029	0.00781161
GOTERM_BP_ALL	GO:0016481~negative regulation of transcription	14	0.0109	0.00433512	2764714, 2764749, 2758686, 2757729, 2756926, 2759558, 2773905, 2758979, 2759114, 2761455, 2775774, 2773740, 2763424, 2764698,	866	41	5901	2.32676	0.999996	0.0558594	7.48951
GOTERM_BP_ALL	GO:0007399~nervous system development	63	0.0493	2.39977e-25	2764714, 2758957, 2764712, 2759552, 2759438, 2773904, 2761454, 2764584, 2758843, 2758841, 2755785, 2758701, 2755790, 2775479, 2762039, 2759762, 2764683, 2758922, 2775434, 2759223, 2761419, 2759883, 2759602, 2764698, 2760827, 2773802, 2760818, 2758663, 2759069, 2770042, 2759974, 2756713, 2755742, 2759021, 2758910, 2764832, 2759013, 2775774, 2764662, 2757684, 2758891, 2756727, 2775544, 2773881, 277…	866	108	5901	3.97488	6.88975e-22	6.88975e-23	4.30006e-22
GOTERM_BP_ALL	GO:0016477~cell migration	27	0.0211	1.59475e-10	2764714, 2758957, 2764712, 2759552, 2763746, 2759438, 2759021, 2773904, 2764832, 2758841, 2758701, 2775561, 2755790, 2759722, 2775544, 2759504, 2774001, 2764683, 2775434, 2775365, 2761419, 2759659, 2759523, 2759602, 2775179, 2760818, 2759405,	866	48	5901	3.83292	4.57853e-07	1.06477e-08	2.85757e-07
GOTERM_BP_ALL	GO:0007398~ectoderm development	8	0.0063	0.00189657	2759480, 2759602, 2759558, 2755790, 2775544, 2759659, 2775774, 2773740,	866	14	5901	3.89376	0.995705	0.0287249	3.3444
GOTERM_BP_ALL	GO:0032504~multicellular organism reproduction	6	0.0047	0.0088817	2759650, 2773993, 2759457, 2758829, 2759336, 2756747,	866	10	5901	4.08845	1	0.098882	14.7736
GOTERM_BP_ALL	GO:0007389~pattern specification process	26	0.0203	2.17459e-11	2764714, 2759552, 2773975, 2759558, 2759021, 2759075, 2761454, 2764584, 2764662, 2758702, 2757684, 2775628, 2774677, 2758829, 2758895, 2756727, 2774001, 2758686, 2775365, 2759520, 2773742, 2759659, 2759523, 2760825, 2759125, 2775179,	866	42	5901	4.21824	6.24326e-08	1.64296e-09	3.89657e-08
GOTERM_BP_ALL	GO:0016358~dendrite development	4	0.0031	0.0249215	2758985, 2775434, 2758843, 2759523,	866	5	5901	5.45127	1	0.22588	36.3783
GOTERM_BP_ALL	GO:0032502~developmental process	228	0.1783	4.51808e-50	2759434, 2758957, 2773788, 2773787, 2759438, 2775463, 2761454, 2773780, 2761455, 2758133, 2775473, 2759449, 2773773, 2775479, 2761469, 2761467, 2758922, 2775434, 2759457, 2758919, 2759458, 2775439, 2761419, 2759462, 2759480, 2770039, 2775446, 2773802, 2759486, 2773797, 2758933, 2770042, 2759974, 2773849, 2773855, 2759969, 2759021, 2773843, 2759013, 2759515, 2775548, 2759509, 2771151, 2775544, 275…	866	606	5901	2.56372	1.29714e-46	4.32381e-47	8.09577e-47
GOTERM_BP_ALL	GO:0032501~multicellular organismal process	226	0.1767	6.90112e-53	2758957, 2773787, 2759438, 2775463, 2759427, 2775467, 2761454, 2761455, 2758133, 2775473, 2759449, 2775479, 2773769, 2761469, 2758922, 2775434, 2758645, 2759457, 2758919, 2759458, 2761419, 2759462, 2759480, 2775446, 2773802, 2759486, 2758936, 2758629, 2773798, 2770042, 2759974, 2773849, 2759021, 2773852, 2773843, 2759013, 2759515, 2773827, 2759509, 2771151, 2759508, 2775544, 2759504, 2773881, 275…	866	579	5901	2.65973	1.98131e-49	1.98131e-49	1.23658e-49
GOTERM_BP_ALL	GO:0016337~cell-cell adhesion	23	0.018	0.024397	2760838, 2756740, 2758957, 2758519, 2773699, 2758867, 2758484, 2764609, 2775295, 2775711, 2758910, 2761419, 2775291, 2775471, 2773740, 2757652, 2757892, 2759717, 2759025, 2773857, 2758829, 2758966, 2759538,	866	98	5901	1.59922	1	0.222337	35.7623
GOTERM_BP_ALL	GO:0045321~leukocyte activation	13	0.0102	0.000424577	2756712, 2764683, 2773905, 2774024, 2775502, 2759457, 2759114, 2761455, 2775739, 2759659, 2759449, 2773769, 2775556,	866	29	5901	3.05459	0.70454	0.0074978	0.758057
GOTERM_BP_ALL	GO:0051046~regulation of secretion	5	0.0039	0.0313048	2759502, 2775238, 2759558, 2759115, 2759457,	866	9	5901	3.7856	1	0.261671	43.4421
GOTERM_BP_ALL	GO:0001708~cell fate specification	6	0.0047	0.0310632	2764714, 2775783, 2775503, 2760818, 2759659, 2773740,	866	13	5901	3.14496	1	0.261401	43.1889
[truncated: 123 more rows]

## Sheet: Control tissue repressed
Category	Term	Count	%	PValue	Genes	List Total	Pop Hits	Pop Total	Fold Enrichment	Bonferroni	Benjamini	FDR
[truncated: 86 more rows]
